# Supplementary material for: Cell aging preserves cellular immortality in the presence of lethal levels of damage
Source: PLoS Biol. 2019 May 23;17(5):e3000266. doi: 10.1371/journal.pbio.3000266 (PMC6532838; doi:10.1371/journal.pbio.3000266)
Supplement: S1 Table — Values of growth parameters Π (min), λ (min−1), and a obtained for wild-type populations. (XLSX) [file pbio.3000266.s003.xlsx]

## Sheet: Sheet1
Growth parameters of unstressed populations
Strain	Π [95% CI]	λ [95% CI]	a [95% CI]
MG1655	19.735 [19.299-20.164]	0.0022 [0.0016-0.0029]	0.362 [0.330-0.385]
MG1655	19.762 [19.318-20.192]	0.0024 [0.0018-0.0031]	0.360 [0.334-0.384]
MG1655	21.031 [20.424-21.832]	0.0020 [0.0008-0.0031]	0.390 [0.359-0.421]
MG1655	20.560 [19.957-21.196]	0.0023 [0.0013-0.0032]	0.377 [0.351-0.398]
MG1655	17.211 [16.224-17.941]	0.0050 [0.0038-0.0065]	0.385 [0.353-0.414]
