# Supplementary material for: Cell aging preserves cellular immortality in the presence of lethal levels of damage
Source: PLoS Biol. 2019 May 23;17(5):e3000266. doi: 10.1371/journal.pbio.3000266 (PMC6532838; doi:10.1371/journal.pbio.3000266)
Supplement: S2 Table — Means and SDs of normalized elongation rates (min−1) measured for each level of light exposure, heat, or streptomycin, compared to its respective control. (XLSX) [file pbio.3000266.s004.xlsx]

## Sheet: Sheet1
Elongation rates of MG1655 populations exposed to extrinsic damage
Damage type	Damage intensity	Control		Treatment		Unpaired two-tailed t test
		n	Mean±SD	n	Mean±SD	t	df	p
Light exposure	70 ms	939	1±0.069	810	0.986±0.087	3.803	1544	0.0001
	700 ms	756	1±0.072	793	0.928±0.076	19.21	1545	<0.001
	1000 ms	580	1±0.082	445	0.901±0.080	19.345	966.18	<0.001
	1500 ms	831	1±0.098	934	0.779±0.135	39.554	1694.8	<0.001
	3000 ms	377	1±0.090	236	0.675±0.162	28.233	326.95	<0.001
Heat stress	38°C	345	1±0.081	535	1.032±0.133	4.4373	876.01	<0.001
	40°C	298	1±0.086	782	1.114±0.127	16.836	787.19	<0.001
	43°C	231	1±0.093	380	0.987±0.239	0.948	536.38	0.344
Streptomycin	2 µg	513	1±0.081	453	1.013±0.088	2.391	922.26	0.017
	4 µg	340	1±0.074	337	0.946±0.075	9.383	674.68	<0.001
	5 µg	469	1±0.073	292	0.895±0.222	7.832	330.23	<0.001
