# Supplementary material for: Cell aging preserves cellular immortality in the presence of lethal levels of damage
Source: PLoS Biol. 2019 May 23;17(5):e3000266. doi: 10.1371/journal.pbio.3000266 (PMC6532838; doi:10.1371/journal.pbio.3000266)
Supplement: S3 Table — Growth parameters λ (min−1) and a obtained for populations exposed to phototoxic damage, using Π from each respective control population. (XLSX) [file pbio.3000266.s005.xlsx]

## Sheet: Sheet1
Growth parameters of MG1655 exposed to phototoxic damage
Exposure (ms)	λ [95% CI]	a [95% CI]
70	0.0024 [0.0021-0.0028]	0.351 [0.321-0.379]
700	0.0038 [0.0035-0.0040]	0.378 [0.366-0.391]
1000	0.0042 [0.0038-0.0046]	0.406 [0.388-0.425]
1500	0.0061 [0.0057-0.0066]	0.446 [0.421-0.465]
3000	0.0089 [0.0086-0.0092]	0.475 [0.466-0.484]
