# Supplementary material for: Cell aging preserves cellular immortality in the presence of lethal levels of damage
Source: PLoS Biol. 2019 May 23;17(5):e3000266. doi: 10.1371/journal.pbio.3000266 (PMC6532838; doi:10.1371/journal.pbio.3000266)
Supplement: S4 Table — Means and SDs of new and old daughter doubling times (min), along with pairwise comparison, for populations exposed to phototoxic damage, heat stress, or streptomycin. Pairs in which one daughter arrested division were excluded. (XLSX) [file pbio.3000266.s006.xlsx]

## Sheet: Sheet1
Doubling time asymmetry of MG1655 exposed to extrinsic damage
Damage type	Damage level	n	Old daughter Mean±SD	New daughter Mean±SD	Paired one-tailed t test
					t	df	p
Light exposure	70 ms	582	23.080±1.892	21.470±1.466	14.228	290	<0.001
	700 ms	632	24.973±1.813	22.904±1.424	19.881	315	<0.001
	1000 ms	326	26.977±2.147	25.129±1.943	9.26	162	<0.001
	1500 ms	706	30.461±8.473	28.331±3.233	4.67	352	<0.001
	3000 ms	150	32.680±4.337	29.980±3.546	5.293	74	<0.001
Heat stress	38°C	242	23.033±1.94	20.999±1.618	13.486	241	<0.001
	40°C	352	21.45±1.627	19.666±1.174	18.676	351	<0.001
	43°C	155	22.881±3.424	22.122±4.45	3.292	154	<0.001
Streptomycin	2 µg	216	26.130±3.048	25.001±2.855	7.804	215	<0.001
	4 µg	162	26.628±2.243	25.751±1.902	5.686	161	<0.001
	5 µg	127	26.075±5.056	24.005±4.476	11.604	126	<0.001
