# Supplementary material for: Cell aging preserves cellular immortality in the presence of lethal levels of damage
Source: PLoS Biol. 2019 May 23;17(5):e3000266. doi: 10.1371/journal.pbio.3000266 (PMC6532838; doi:10.1371/journal.pbio.3000266)
Supplement: S5 Table — Partitioning of doubling time variances into stochastic ([VN + Vo] ÷ 2) and deterministic (D2 ÷ 4) components. Values presented as mean and 95% CIs. CI, confidence interval. (XLSX) [file pbio.3000266.s007.xlsx]

## Sheet: Sheet1
Variance partitioning in populations exposed to phototoxic damage
Exposure (ms)	D^2/4	(Vn+Vo)/2	Total Variance
70	0.649 [0.482-0.836]	2.578 [2.223-2.953]	3.226 [2.813-3.672]
700	1.070 [0.872-1.29]	2.657 [2.311-3.014]	3.727 [3.301-4.165]
1000	0.854 [0.534-1.25]	4.570 [3.769-5.456]	5.425 [4.570-6.378]
1500	0.744 [0.430-1.15]	12.829 [11.053-14.82]	13.573 [11.762-15.62]
3000	1.823 [0.747-3.496]	13.956 [9.007-20.243]	15.780 [10.301-23.17]
