# Supplementary material for: Cell aging preserves cellular immortality in the presence of lethal levels of damage
Source: PLoS Biol. 2019 May 23;17(5):e3000266. doi: 10.1371/journal.pbio.3000266 (PMC6532838; doi:10.1371/journal.pbio.3000266)
Supplement: S1 Data — Doubling times of unstressed wild-type populations as trios composed of a mother bacterium and its 2 daughters. (XLSX) [file pbio.3000266.s008.xlsx]

## Sheet: Sheet1
New daughter	Old daughter	Mother
20.8887	22.5598	22.8837
20.6345	22.8837	23.3606
23.3347	23.3606	26.5578
21.5707	26.5578	23.1362
22.6839	23.1362	25.5479
21.5079	25.5479	24.6981
20.4227	24.6981	22.7327
20.8753	22.7327	24.4867
20.2246	24.4867	23.4173
22.3447	23.4173	23.7602
21.0386	23.7602	23.6925
21.416	23.6925	23.8888
21.3203	23.8888	21.7956
19.95	21.7956	25.3163
23.5539	25.3163	23.1509
20.0188	22.9127	23.5539
20.3214	23.1509	22.6114
21.9667	22.6114	21.1974
21.2915	21.1974	23.1586
21.9415	23.3212	24.1464
19.4024	24.1464	23.44
21.4392	23.44	24.084
21.1589	24.084	22.8348
22.217	22.8348	22.5386
21.1649	22.5386	24.461
22.7124	24.461	22.5169
20.1415	22.5169	21.424
21.4893	21.424	22.4598
20.866	22.4598	23.4053
21.9233	23.4053	23.1201
20.7516	21.4423	21.9233
22.0044	23.1201	22.2351
21.252	22.2351	22.7298
21.1363	22.7298	22.3059
20.4687	21.6482	21.1363
21.0425	22.3059	22.3126
20.3409	21.8327	21.0425
21.5154	22.3126	21.0218
20.4252	21.0218	22.8566
21.5376	22.8566	24.5266
23.0109	24.5266	24.3743
20.4181	21.8625	23.0109
25.5251	24.3743	23.285
21.4717	22.8969	25.5251
23.0552	23.285	26.1769
21.7151	26.1769	24.1231
21.3224	23.6416	21.7151
20.4046	24.1231	21.5927
21.2652	21.5927	22.355
23.3278	22.355	22.4597
20.9071	20.0183	23.3278
21.639	22.4597	23.0882
23.3145	23.0882	21.2258
20.5659	21.2258	22.9883
20.9779	22.9883	22.4985
20.486	21.3622	20.9779
19.8544	22.4985	23.1095
20.5621	23.1095	22.3331
21.4656	22.3331	22.5225
21.8545	22.5225	21.2923
20.3458	21.2923	22.1647
20.2806	22.1647	22.4877
20.3711	22.4877	23.9724
20.2071	23.9724	22.8873
21.468	22.8873	23.3937
21.3825	23.3937	22.8289
20.5968	22.8289	23.232
21.153	23.4602	23.0109
21.9093	23.0109	22.4841
21.7333	22.4841	20.7903
22.2221	20.7903	23.5106
22.9099	23.5106	22.4517
20.8956	22.4517	21.9163
20.2068	21.9163	21.7065
20.1984	21.7065	20.7297
20.4184	20.7297	20.6566
20.5697	20.6566	21.8504
21.8643	21.8504	23.3525
21.9201	23.3525	23.3624
20.7875	23.3624	25.0986
20.7243	21.0677	20.7875
20.5075	25.0986	22.5301
21.7859	22.5301	24.0496
21.395	24.0496	21.8089
23.7293	21.8089	23.4656
20.0489	23.4656	21.9768
24.6614	21.9768	21.9628
20.3784	19.9269	24.6614
20.8085	21.9628	21.7134
21.1358	20.5934	20.8085
23.454	21.7134	22.2176
23.5318	22.2176	21.387
22.854	21.387	22.0834
22.2118	22.0834	22.7994
20.7695	20.0105	22.2118
23.4584	22.7994	21.0307
22.6811	21.0307	25.8478
20.9568	21.5653	22.6811
21.7749	25.8478	23.7427
23.0238	23.7427	23.9412
22.8979	23.9412	22.0011
20.0642	20.0886	22.8979
20.6614	22.0011	21.713
20.3009	21.713	22.335
21.3318	22.335	22.2156
19.2182	20.7798	21.3318
20.0091	22.2156	22.9025
20.1784	23.7781	20.0091
22.8353	22.9025	22.3069
21.6027	22.3069	19.37
21.1359	19.37	20.9206
21.5807	20.9206	21.7481
20.772	20.0688	21.5807
23.0524	21.7481	23.4319
21.1879	23.4319	21.1498
19.7445	21.1498	22.6177
22.128	22.8661	19.7445
21.426	22.6177	23.5273
23.2211	23.5273	22.4856
22.0165	22.4856	22.0477
19.2524	22.0477	22.2817
22.3009	22.2817	21.9903
22.4166	21.9903	24.0578
23.738	24.0578	23.4218
23.2003	23.4218	24.0474
21.4125	21.2683	23.2003
22.3457	24.0474	22.1128
20.2233	22.1128	23.487
19.8569	23.487	23.5078
20.2582	23.5078	23.0113
22.1387	23.0113	23.1249
21.4722	23.1249	20.7651
19.5697	20.7651	21.9248
19.1689	21.9248	21.3589
21.4452	21.3589	23.7612
18.4142	20.8897	21.4452
22.5098	23.7612	22.9278
19.6512	22.174	22.5098
22.7341	22.9278	23.1198
20.9203	20.9249	20.7771
23.0588	25.4495	21.6732
21.725	22.4183	20.9249
20.3095	21.9495	21.725
21.6004	21.0826	22.4183
18.6827	19.8484	21.6004
19.8753	21.1272	21.0826
22.2901	21.5703	21.1272
21.2931	24.6435	21.5703
20.0261	22.5835	22.2901
20.696	21.731	24.6435
20.3453	21.6546	21.731
18.7576	24.2931	21.6546
19.8773	21.2059	24.2931
22.3397	18.7415	19.8773
21.6922	23.3802	21.2059
20.8113	24.3984	23.3802
22.2906	24.1307	24.3984
20.0076	22.8159	20.8113
20.9279	21.8549	22.2906
20.6416	23.5563	24.1307
22.1115	22.4664	20.6416
20.1572	22.4504	23.5563
20.0655	23.8152	22.4504
20.8646	20.7181	20.1572
23.3964	21.5562	20.0655
20.5882	26.0415	23.8152
23.3611	20.8709	20.5882
22.7547	26.1923	26.0415
20.2576	20.7301	22.7547
21.4675	26.1392	26.1923
20.4533	21.8672	21.4675
21.6348	19.522	26.1392
19.7273	20.3635	19.522
21.9462	23.9235	20.3635
19.8982	21.1827	19.7273
20.6214	22.2456	21.9462
20.7523	20.6559	23.9235
21.8506	23.5364	20.6559
19.071	20.1228	20.7523
21.8717	19.9221	21.8506
19.3147	21.1573	23.5364
20.646	22.3639	21.1573
21.3725	19.5251	19.3147
21.0822	19.3459	20.646
20.9188	22.0199	22.3639
21.1399	22.143	22.0199
21.5413	21.8847	22.143
21.5318	21.9629	21.8847
22.2223	21.6562	21.9629
20.5338	20.537	22.2223
21.4854	21.9696	21.6562
19.4027	21.1404	21.9696
21.5227	21.4215	21.1404
21.3292	22.2622	21.4215
20.0891	23.0468	22.2622
22.1191	21.1435	23.0468
19.5267	18.4141	20.0891
22.2877	22.3639	22.1191
21.8386	21.8044	21.1435
23.0785	23.7281	21.8044
23.0124	24.1621	23.7281
20.7435	20.1963	23.0785
19.7252	20.7101	24.1621
20.5123	18.8946	19.7252
20.6281	23.5818	20.7101
21.0885	19.7705	20.6281
18.8686	21.2023	23.5818
20.3656	21.9645	21.2023
19.4468	20.6482	20.3656
21.1544	20.6712	21.9645
20.4322	19.1523	20.6712
20.8251	19.2193	19.1523
21.247	20.9884	19.2193
20.2361	22.8409	20.9884
19.6409	19.3096	21.247
19.5281	19.7215	20.2361
20.2665	21.6078	22.8409
20.5241	23.6667	21.6078
21.1135	25.1181	23.6667
19.8781	23.4916	25.1181
23.2604	23.3459	23.4916
21.8672	20.5656	19.8781
21.2459	22.0028	23.3459
20.7964	22.3949	22.0028
19.9849	20.3208	21.2459
21.2663	22.8856	22.3949
20.2406	21.9145	24.2042
21.5289	24.2042	22.2594
22.4205	22.2594	21.1396
20.6776	21.1396	23.1404
21.6588	23.1404	23.0381
22.79	23.0381	23.4682
21.1948	23.4682	24.2299
21.2684	24.2299	24.7654
21.7369	24.7654	22.4412
21.7609	22.4412	25.2845
23.1309	25.2845	24.1789
23.0525	24.1789	22.6645
21.1218	22.6645	24.0492
20.3407	24.0492	23.4365
22.6305	23.4365	23.6272
22.0228	23.6272	24.1464
21.4579	24.1464	26.1371
20.9984	26.1371	22.5896
19.8009	22.5896	22.7838
20.1853	22.7838	21.7523
22.6191	21.7523	20.9845
22.2166	20.9845	23.3899
23.6603	23.3899	20.9295
21.6856	20.9295	23.0068
21.1579	23.0068	22.9673
20.3636	22.9673	23.8793
22.082	23.8793	22.6803
20.9302	22.6803	22.7881
21.6618	22.7881	23.1322
23.7337	23.1322	22.1804
21.0934	22.1804	22.8595
22.3438	22.8595	23.2186
19.588	23.2186	22.0018
21.9268	22.0018	23.1414
21.4885	23.1414	22.3506
23.0557	22.3506	21.3935
20.3476	21.3935	21.8295
21.7685	21.8295	25.6362
22.2746	25.6362	23.178
20.8265	23.178	24.5495
20.555	22.3444	20.8265
22.5204	24.5495	23.8266
22.8321	23.8266	23.3055
21.8828	23.3055	23.784
20.742	23.784	23.362
22.4541	23.362	22.3981
22.3055	22.3981	21.1209
21.164	21.1209	23.9852
19.5531	23.9852	23.7183
21.8867	23.7183	22.1447
20.5964	22.1447	20.0474
19.4727	21.5746	20.5964
21.369	20.0474	22.4633
22.6941	22.4633	23.3355
23.4424	23.3355	26.0713
23.2336	23.9868	23.4424
22.4332	26.0713	23.4928
23.1459	23.4928	21.8986
20.6217	21.8986	23.0135
21.1785	23.0135	22.0906
21.8009	22.0906	24.1073
19.4421	24.1073	22.6171
22.7024	22.6171	23.203
21.0187	23.203	20.2381
19.4798	21.4671	25.7684
20.6807	25.7684	23.4852
19.9301	23.4852	23.291
19.3205	20.4414	19.9301
20.774	23.291	20.6481
22.1274	20.6481	22.4163
20.0831	22.4163	20.6487
21.556	20.6487	19.6236
22.7679	19.6236	25.8604
24.5026	25.8604	24.9406
22.3932	22.4621	24.5026
21.6411	24.9406	22.3557
21.1567	22.3557	21.7123
20.5427	21.7123	22.7385
22.8583	22.7385	24.0238
22.1828	24.0238	23.2476
22.6694	23.2476	21.1186
22.0855	21.1186	23.4631
21.1464	23.1908	22.0855
26.755	23.4631	21.9305
20.7052	23.3525	26.755
21.9507	21.9305	23.1059
22.4425	23.1059	24.7217
20.9121	22.6834	22.4425
23.9957	24.7217	26.2825
21.6175	26.2825	22.1148
20.3019	21.1223	21.6175
20.1375	22.1148	23.183
20.96	19.9611	20.1375
20.83	23.183	24.2469
20.0886	20.8886	20.83
21.5007	24.2469	22.4352
22.8159	25.5533	21.5007
22.3582	22.4352	21.3467
20.805	22.7614	22.3582
22.9435	21.3467	24.6925
22.3862	22.2161	22.9435
24.3644	24.6925	25.9318
22.9262	22.4183	24.3644
24.1034	25.9318	26.0222
25.5087	26.0222	23.8354
19.7242	24.0544	22.3136
19.6578	22.3136	21.873
20.6323	21.873	21.9753
22.5463	21.9753	23.7122
21.4408	23.7122	26.0005
20.9941	26.0005	24.6538
20.5665	20.2871	20.9941
20.885	24.6538	24.1328
22.8884	23.3133	20.885
22.4831	24.1328	23.429
21.0975	23.429	22.4193
21.3072	21.3923	21.0975
20.7936	22.4193	23.2571
19.0968	23.2571	23.0629
21.8217	22.7956	19.0968
20.0505	23.0629	21.4615
20.8958	21.4615	20.0035
21.0351	21.9277	20.8958
20.3628	20.0035	19.7203
20.9163	23.0081	20.3628
21.2385	19.7203	22.9919
22.4346	22.9919	21.8996
19.35	23.0223	22.4346
22.0528	21.8996	25.9849
21.1816	20.4995	22.0528
22.5721	25.9849	21.8162
21.0037	21.8162	24.1149
20.7938	20.8934	21.0037
21.612	24.1149	21.8761
22.6967	21.2374	21.612
22.675	21.8761	20.3882
22.054	23.4174	22.675
19.9948	20.3882	22.0155
22.1445	22.0155	23.2586
23.9912	23.2586	23.7408
21.7596	23.7408	25.2818
20.7288	25.2818	24.2873
20.6985	22.1972	20.7288
24.5554	24.2873	24.577
20.6483	24.3971	23.1601
19.9896	23.1601	23.929
20.5168	23.929	21.8237
23.3481	21.8237	25.4155
23.1827	25.4155	26.3009
20.6325	26.3009	23.1016
21.3989	23.1016	24.1306
21.6817	24.1306	24.8723
22.1717	24.8723	23.2977
21.1601	23.2977	21.6649
21.7446	21.6649	22.2727
22.1035	22.2727	22.7549
20.5361	22.7549	24.3812
24.0196	24.3812	23.7901
20.6317	23.7901	22.7891
21.2654	22.7891	24.9467
20.8553	24.9467	23.2206
20.7245	23.2206	23.4705
20.5829	23.4705	24.0817
23.4684	24.0817	24.0931
23.0561	24.0931	24.1573
22.8858	24.1573	22.6056
20.8611	22.6056	24.398
21.5987	24.398	20.5201
22.2055	20.5201	21.1268
20.4936	21.1268	26.8805
22.4951	26.8805	22.3184
20.0399	22.3184	24.6972
20.305	24.6972	26.3461
22.3997	26.3461	22.8168
24.5663	22.8168	23.9867
22.9037	23.9867	24.9255
25.5984	24.9255	26.2187
21.2526	26.2187	25.8213
23.2344	25.8213	25.1505
21.4411	25.1505	20.8729
20.4499	20.8729	21.9892
20.1548	21.9892	23.6015
20.7125	23.6015	23.2227
22.1578	23.2227	21.3264
22.6446	21.3264	23.958
20.8622	23.958	24.936
20.586	24.936	25.5091
19.9134	25.5091	23.6168
20.9443	23.6168	25.2548
21.2955	25.2548	23.7364
19.4215	23.7364	22.5153
21.6443	22.5153	23.2548
19.8853	23.2548	23.912
21.9552	23.912	23.8809
24.2696	23.8809	24.8512
21.935	24.8512	23.3982
19.8105	23.3982	27.3988
20.5193	27.3988	25.3783
20.8405	25.3783	23.7295
20.9319	23.7295	24.4677
20.5317	24.4677	24.8828
21.9703	24.8828	25.0244
21.202	25.0244	28.3574
22.3493	28.3574	24.261
20.8697	24.3611	23.1014
22.0123	23.1014	24.1857
23.5764	24.1857	27.91
22.9668	20.3891	19.6065
21.4044	19.6065	23.6399
21.0001	23.6399	19.9794
21.9702	19.9794	20.8635
20.0336	20.8635	21.0227
20.0981	21.0227	22.8383
23.7878	22.8383	22.9128
21.0851	22.9128	22.5206
22.4121	22.5206	23.6508
23.1888	23.6508	21.0743
21.4161	21.0743	23.052
20.8407	23.052	24.0201
22.2383	24.0201	22.4172
21.6054	22.4172	20.0464
21.3141	20.0464	24.4169
21.7869	24.4169	23.8694
22.1882	23.8694	22.0064
19.7547	22.0064	23.5805
21.1579	24.9796	21.9891
21.7543	21.9891	21.176
21.9013	21.176	23.0296
23.0833	23.0296	22.3577
19.4535	22.3577	21.8905
21.6085	21.8905	22.6178
20.8471	22.6178	21.3074
22.169	21.3074	23.2478
20.2874	23.2478	22.5211
21.0199	22.5211	21.0945
21.6552	21.0945	24.3138
21.9757	24.3138	23.4803
23.1854	23.4803	23.497
22.8182	23.497	21.7857
22.6144	21.7857	24.2992
20.4426	24.2992	24.1725
20.7074	24.1725	23.7604
19.1386	23.7604	21.921
20.2924	21.921	22.7583
21.9891	22.7583	22.5504
20.9985	22.5504	21.272
23.3079	21.272	22.2929
23.268	22.2929	23.8769
22.0736	23.8769	21.6424
20.7421	21.6424	22.1758
21.9319	22.1758	21.6423
21.1202	21.6423	21.7705
20.8463	21.7705	24.0005
22.1797	24.0005	23.7605
21.3	23.7605	24.7443
22.4609	24.7443	23.4122
22.5439	23.4122	21.1231
21.7377	21.1231	23.5138
21.8621	23.5138	20.7973
20.3797	20.7973	24.1517
21.8693	24.1517	22.1863
22.467	22.1863	23.9018
22.1824	23.9018	20.0201
20.5806	20.0201	23.8064
21.0287	23.8064	21.368
22.5098	21.368	22.768
22.3676	22.768	22.2065
22.6075	22.2065	22.6575
21.5145	22.6575	21.6893
22.0135	21.6893	24.8179
21.7723	24.8179	24.6288
22.6459	24.6288	25.0797
22.4543	25.0797	23.5208
23.5559	20.5327	23.7463
19.5094	20.4093	20.5327
22.4523	24.2402	20.4093
21.1405	23.3643	24.2402
20.2798	21.271	23.3643
22.7824	22.4895	21.271
20.8953	23.3857	22.4895
21.5949	21.4149	23.3857
21.613	24.3854	21.4149
20.4677	23.1742	24.3854
22.2856	22.5555	23.1742
22.7905	22.7404	22.5555
21.8902	22.763	22.7404
22.458	24.5264	22.763
20.1492	22.0841	24.5264
20.6091	21.3329	22.0841
21.0875	24.7305	21.3329
20.7468	23.0213	24.7305
22.3463	22.8201	23.0213
21.8691	22.4942	22.8201
21.0132	22.0369	22.4942
20.8984	22.4201	22.0369
20.9916	21.637	22.4201
20.0185	21.8177	21.637
20.8798	21.6475	21.8177
22.3935	22.41	21.6475
22.4691	23.2931	22.41
21.3718	23.4062	23.2931
21.3193	23.7749	23.4062
21.7358	22.9919	23.7749
22.4515	23.9375	22.9919
20.833	22.119	23.9375
20.2031	20.7169	22.119
19.9834	22.9466	20.7169
21.5846	23.5693	22.9466
22.978	21.1261	23.5693
20.6433	23.261	21.1261
20.4351	22.4146	23.261
24.1564	25.0784	22.4146
22.6628	23.1867	25.0784
19.3983	20.8121	23.1867
20.4038	21.9807	20.8121
21.1335	23.8367	21.9807
19.9381	23.1259	23.8367
21.8499	21.9401	23.1259
20.2033	23.559	21.9401
21.1564	20.1161	23.559
19.6198	21.6958	20.1161
19.6426	20.9125	21.6958
19.9999	21.5455	20.9125
20.0752	21.0043	21.5455
22.597	22.4255	21.0043
21.7945	22.5508	22.4255
19.4436	23.1804	22.5508
20.8299	20.8362	23.1804
21.4611	22.9004	20.8362
21.9992	23.0369	22.9004
20.6916	21.9454	23.0369
22.1224	26.3238	21.9454
25.9006	26.0137	26.3238
22.2059	23.1715	26.0137
20.2691	23.3809	23.1715
19.3666	21.8702	23.3809
22.6428	24.1574	21.8702
20.3202	20.684	24.1574
20.7686	22.8665	21.6527
23.696	21.6527	22.6015
21.3067	22.6015	22.1442
20.9059	22.1442	23.6503
20.9628	23.6503	22.2689
21.615	22.2689	23.3742
23.3482	23.3742	25.3334
23.5725	25.3334	24.5532
25.4236	24.5532	23.7606
20.3933	23.7606	20.3236
22.2297	20.3236	23.932
20.4186	23.932	25.3147
23.4162	25.3147	22.4531
23.0263	22.4531	22.9552
23.366	22.9552	22.6994
22.7311	22.6994	22.0122
21.7559	22.0122	20.728
21.6731	20.728	21.4341
21.876	21.4341	23.3383
22.6759	23.3383	24.5394
20.8164	24.5394	22.6433
21.1147	22.6433	23.63
22.5125	23.63	21.3529
19.9334	21.3529	23.2794
23.7354	23.2794	23.1412
25.2702	23.1412	23.3589
22.6681	23.3589	27.2899
20.4054	25.1842	23.9795
23.0113	23.9795	26.3734
23.9687	26.3734	25.9883
21.9006	25.9883	23.5789
22.0563	23.5789	23.1079
20.9249	23.1079	21.4894
19.8895	21.4894	23.038
23.28	23.038	23.7782
21.5358	23.7782	23.4907
22.5784	23.4907	21.1968
19.6095	21.1968	22.1029
19.99	22.1029	26.4494
23.6943	26.4494	26.6463
23.5977	26.6463	24.6745
23.0481	24.6745	24.956
20.8223	24.956	23.3563
19.6868	23.3563	21.7556
18.242	21.7556	23.6908
20.716	23.6908	19.9022
19.0984	21.009	19.1044
20.7613	19.1044	18.7647
20.2323	18.7647	21.1784
21.4851	21.1784	23.0569
21.4412	23.0569	21.1296
22.19	21.1296	23.5099
21.1904	23.5099	24.5113
22.0162	24.5113	22.628
23.2652	22.628	23.2734
18.2962	23.2734	22.7725
22.7274	22.7725	21.7036
21.5229	21.7036	22.3411
21.563	22.3411	23.7228
21.7244	23.7228	25.4645
23.6288	25.4645	21.388
21.2529	22.9932	23.7843
22.5379	23.7843	20.2185
21.0672	20.2185	23.6318
23.5567	23.6318	24.6278
21.787	24.6278	24.6735
22.2465	24.6735	20.9509
20.188	20.9509	20.6131
20.7736	20.6131	23.1758
20.9839	23.1758	24.0902
22.882	24.0902	22.6655
21.9103	22.6655	21.2709
22.8698	21.2709	22.4766
20.8726	22.4766	21.7318
21.8562	21.7318	23.0334
20.7722	23.0334	22.4612
20.266	22.4612	22.5594
21.2467	22.5594	24.0112
20.7673	24.0112	20.4709
19.6748	20.4709	20.6146
21.5205	20.6146	20.7907
21.2136	20.7907	22.7962
20.9597	20.9287	24.4365
21.7127	24.4365	21.5384
21.4807	21.5384	24.5982
23.014	24.5982	24.1113
23.3789	24.1113	23.6248
20.6438	23.6248	23.8813
23.6794	23.8813	24.6537
20.7514	24.6537	22.2505
22.156	22.2505	19.3511
19.3394	19.3511	20.4729
21.9271	20.4729	20.7048
21.2162	20.7048	20.3931
20.765	20.3931	22.0017
21.2537	22.0017	21.2767
23.421	21.2767	21.7317
20.8606	21.7317	23.5442
21.0941	23.5442	24.1219
23.8704	24.1219	22.0521
21.4468	22.0521	21.8206
20.196	21.8206	19.6397
19.9094	19.6397	22.6486
21.3177	22.6486	23.768
21.1625	23.768	22.6625
21.5288	22.6625	24.8272
21.4563	24.8272	26.2846
23.515	26.2846	27.2218
24.3682	27.2218	23.1052
23.4602	23.1052	25.1036
24.4127	25.1036	24.848
21.8669	24.848	24.5156
20.8648	24.5156	21.5163
21.9266	21.5163	19.9018
21.1101	19.9018	22.0179
22.6055	22.0179	23.5152
22.4967	23.5152	23.46
23.0934	23.46	19.9741
21.5008	23.4242	23.4669
21.0182	23.4669	23.7691
21.9349	23.7691	22.2364
21.7559	22.2364	24.5144
21.7268	24.5144	26.0285
22.1395	26.0285	24.9912
24.3617	24.6226	24.3455
23.6835	24.3455	26.3832
23.3852	26.3832	22.7925
25.4722	22.7925	27.7242
23.2076	27.7242	24.5985
22.9588	24.5985	25.1769
21.7204	25.1769	24.3499
21.181	24.3499	25.7114
23.4415	25.7114	24.5588
23.2848	24.5588	22.8166
22.3546	22.8166	20.1864
22.7287	20.1864	21.921
19.1617	21.921	23.5054
22.5316	23.5054	22.3256
23.5671	22.3256	24.7536
21.7924	24.7536	24.9243
22.1306	24.9243	24.8435
23.3747	24.8435	23.7125
23.7868	23.6505	27.2712
21.6268	27.2712	26.7938
23.2074	26.7938	26.119
23.2841	26.119	25.0394
25.2647	25.0394	22.9646
20.2184	22.9646	24.2025
19.4608	24.2025	23.1851
20.8293	23.1851	26.4345
22.2202	26.4345	20.8326
19.9244	20.8326	25.0796
20.4998	25.0796	22.95
20.5509	22.95	22.1224
22.5352	22.1224	26.0177
25.6049	26.0177	21.4035
23.8286	21.4035	21.6671
21.7992	21.6671	23.759
23.155	23.759	23.7032
21.9096	23.7032	24.556
23.9725	24.556	23.6265
24.4237	23.6265	24.9353
24.1992	24.9353	24.7704
24.5025	24.7704	24.0743
22.0868	24.0743	27.668
24.2059	27.668	23.095
25.6275	23.095	28.9476
24.2038	28.9476	22.875
24.6641	22.875	24.8258
24.509	24.8258	25.8487
22.4983	25.8487	23.0686
23.4037	23.0686	21.4407
25.0691	25.8787	23.4037
22.9104	21.4407	21.5266
21.3274	21.5266	22.9523
22.4771	22.9523	20.9722
21.3755	20.9722	24.4405
24.9794	24.4405	21.7535
23.1879	21.7535	19.6688
23.1694	19.6688	24.602
18.2808	24.602	24.7794
23.8988	24.7794	23.9102
23.2927	23.9102	22.39
22.1994	22.39	22.9802
22.7133	22.9802	21.8904
21.5588	21.8904	21.7563
23.7924	21.7563	28.1503
23.5486	56.6985	24.3529
21.8132	24.312	26.8732
22.3205	26.8732	23.3478
22.5318	23.3478	23.7262
22.8274	23.7262	26.5877
23.009	26.5877	21.518
21.4823	21.518	25.4724
22.4372	25.4724	24.6946
24.2842	24.6946	19.9732
23.1857	19.9732	30.8141
21.4979	22.4593	23.8457
23.505	23.8457	24.3573
23.3048	24.3573	23.4606
23.5358	23.4606	27.3054
23.4336	27.3054	20.4939
22.7176	20.4939	23.3721
21.42	23.3721	22.3168
21.679	22.3168	21.1875
21.1816	21.1875	20.2575
20.9337	20.2575	21.1225
22.1357	21.1225	24.1398
22.6165	24.1398	23.7311
22.181	23.7311	21.5653
22.5456	21.5653	20.9469
22.4809	20.9469	24.9572
24.4047	24.9572	20.743
23.0355	20.743	24.897
22.7822	24.897	24.5336
25.5088	24.5336	24.2188
22.3613	24.2188	23.1756
21.9819	23.1756	24.2418
22.5002	24.2418	25.4482
22.7396	25.4482	22.6118
22.5657	21.9901	22.7396
22.1997	22.6118	22.5653
23.0777	22.5653	23.1009
23.8204	23.1009	22.5256
22.6222	22.5256	23.2317
23.3925	23.2317	26.3284
24.4423	26.3284	24.0717
24.8193	24.0717	23.2338
24.2713	23.2338	23.7082
25.1511	23.7082	24.8969
23.4469	23.3168	25.1511
23.4862	24.8969	27.7392
24.4997	27.7392	24.3005
23.0722	24.3005	23.2665
29.0149	17.8541	23.0722
21.279	29.9792	25.511
22.7154	25.511	23.6684
25.7575	23.6684	24.6099
23.4506	24.6099	25.4283
26.1255	25.4283	26.2591
22.7804	26.2591	26.4658
21.5545	26.4658	22.6265
24.3775	22.6265	27.5404
21.9871	27.5404	20.5082
22.6136	20.5082	28.6487
23.2455	28.6487	21.1445
18.5229	21.1445	24.363
21.9243	24.363	22.6231
21.8219	22.6231	23.0853
21.931	23.0853	26.3422
22.509	28.5202	24.1224
21.6667	24.1224	23.6123
22.7481	23.6123	24.6349
23.5013	24.6349	27.0292
20.6251	27.0292	19.5344
22.4987	19.5344	23.8211
20.9926	23.8211	24.613
21.9297	24.613	23.6747
22.7274	23.6747	22.6042
23.1307	22.6042	23.3635
21.986	23.3635	25.6557
20.9957	25.6557	25.6647
22.8993	25.6647	24.0481
26.3399	24.0481	22.9092
20.9586	22.9092	23.4794
25.5328	23.4794	27.786
22.6521	27.786	22.7664
21.6122	22.7664	23.793
24.4765	23.793	24.2726
21.9468	24.2726	23.2142
21.8631	23.2142	24.5741
23.3856	24.5741	22.6304
22.9431	22.6304	25.8107
22.2693	25.8107	21.1219
21.371	21.1219	25.4113
21.0992	25.4113	23.2775
22.0674	23.2775	22.8681
22.6616	22.8681	22.0987
22.0687	22.0987	25.0659
23.9376	25.0659	26.4212
22.9817	26.4212	23.7789
19.4103	23.7789	27.5361
22.2354	27.5361	22.1179
20.4864	22.1179	22.415
22.904	22.415	25.9731
23.3741	25.9731	21.0941
25.3283	21.0941	22.7721
24.4471	22.7721	21.5396
23.8235	21.5396	21.4675
24.1719	21.4675	23.62
23.8936	23.62	23.0492
24.9723	23.0492	25.1175
20.7365	25.1175	22.3854
23.1198	22.3854	25.1695
20.4117	25.1695	24.2181
23.0056	24.2181	23.3932
23.2617	23.3932	22.6187
21.227	22.6187	21.7318
22.0859	21.7318	23.2888
20.6925	22.538	22.3662
23.0178	25.882	22.538
21.5408	21.7149	25.882
21.027	20.7236	21.7149
24.7198	24.505	20.7236
20.6788	20.5759	24.505
21.5416	25.3941	20.5759
20.9466	23.3474	25.3941
23.3752	21.8637	23.3474
22.4561	26.3258	21.8637
22.5932	23.8545	26.3258
22.9149	20.8134	23.8545
22.8879	25.0388	20.8134
24.3118	23.8224	25.0388
22.3805	24.0296	23.8224
22.2679	23.6191	24.0296
22.7259	25.3509	23.6191
21.8225	20.2042	25.3509
22.1127	25.8905	20.2042
21.8161	23.0969	25.8905
22.1325	23.676	23.0969
23.1654	23.8122	23.676
20.3648	21.7977	23.8122
21.2547	22.0195	21.7977
19.73	23.0016	22.0195
19.6277	21.9981	23.0016
21.3295	26.7158	21.9981
21.0094	22.218	26.7158
22.039	23.5702	22.218
20.3961	21.6285	22.039
21.318	21.772	23.5702
23.0488	25.2256	21.772
24.4219	25.0464	25.2256
22.8573	26.3383	25.0464
20.6646	25.1326	26.3383
22.1161	25.0356	25.1326
22.8352	24.8786	25.0356
21.9889	23.4827	24.8786
23.2658	25.1684	23.4827
25.7342	26.2991	25.1684
20.0072	26.5305	26.2991
23.037	25.6975	26.5305
23.5362	24.7116	25.6975
25.1655	22.8282	24.7116
22.0242	27.5038	22.8282
20.2293	23.9318	27.5038
22.6754	24.0626	23.9318
23.1625	23.0098	24.0626
24.6855	26.1526	22.6754
22.9168	23.0853	23.0098
24.3582	25.8153	23.0853
23.3693	24.5469	25.8153
23.3301	24.6577	24.5469
23.9156	25.6082	24.6577
20.8885	22.1349	25.6082
23.2277	22.3849	22.1349
20.9349	25.1258	22.3849
23.9738	25.3429	24.3791
21.2459	23.1682	25.3429
19.9889	23.7904	22.8963
21.4243	22.3649	23.7904
20.7298	29.2942	22.3649
25.0161	23.9485	29.2942
18.7833	26.0858	23.9485
19.7219	24.5089	26.0858
24.6552	22.4922	24.5089
24.7516	27.4037	22.4922
23.6965	27.0142	27.4037
20.692	24.6465	27.0142
21.6448	25.1084	24.6465
20.9318	25.494	25.1084
22.868	23.0017	25.494
25.9689	26.2726	23.0017
24.0092	24.2074	26.2726
22.2009	21.9663	24.0092
22.4965	22.9877	24.2074
23.9308	22.7878	22.9877
24.6592	28.58	22.7878
25.4861	23.4298	28.58
24.7705	24.8726	23.4298
21.6555	20.9225	24.8726
20.8992	22.0415	20.9225
20.564	22.1175	22.0415
21.877	23.1571	22.1175
20.3014	22.4895	23.1571
22.107	25.3484	22.4895
21.4956	20.4655	25.3484
22.5434	22.8779	20.4655
23.0744	22.8767	22.8779
22.241	23.9769	22.8767
21.6047	21.3201	23.9769
22.2986	23.5275	21.3201
21.1461	25.3129	23.5275
21.4741	25.3429	25.3129
22.5488	23.341	25.3429
26.6051	25.5549	23.341
22.4341	26.5019	25.5549
21.1122	25.45	26.5019
21.8748	24.6322	25.45
19.873	21.7031	24.6322
22.2507	22.0381	21.7031
22.1852	26.3731	22.0381
25.3268	25.2368	26.3731
19.0039	22.776	25.2368
21.6088	18.5934	19.0039
21.0428	22.3367	22.776
20.2177	21.0808	22.3367
20.2964	23.2985	21.0808
24.4423	25.3002	23.2985
23.0843	23.2489	25.3002
24.8235	23.7053	23.2489
21.8443	22.8585	23.7053
20.9028	23.2097	22.8585
24.202	26.0453	23.2097
24.1267	25.8514	26.0453
22.2252	23.9255	25.8514
22.2558	25.4806	23.9255
21.8254	23.1354	25.4806
22.3844	24.4448	23.1354
22.4657	23.7421	24.4448
22.7909	24.3801	23.7421
22.7501	23.061	24.3801
22.3582	22.6072	23.061
26.0928	22.6346	22.6072
22.3717	22.5475	22.6346
19.7575	23.1827	22.5475
23.4315	23.6207	19.7575
21.6515	22.6467	23.1827
21.3405	26.5954	22.6467
21.7317	21.7685	26.5954
22.3369	23.2797	21.7685
22.886	25.6472	23.2797
24.5712	23.4796	25.6472
23.715	22.2129	23.4796
24.7248	22.2367	22.2129
22.5102	23.479	22.2367
23.4588	25.6159	23.479
23.8926	27.1012	25.6159
23.3126	24.0751	27.1012
22.8824	23.0178	24.0751
23.1237	22.4271	23.0178
22.4095	24.7497	22.3775
20.3213	26	24.7497
20.0568	22.7149	26
22.3291	27.3021	22.7149
23.2584	29.6507	27.3021
24.5091	28.8774	29.6507
20.1844	28.7503	28.8774
21.1451	24.4338	28.7503
23.8458	27.6661	24.4338
22.8363	23.4718	23.8458
25.5295	27.3744	27.6661
19.2452	22.1365	27.3744
20.9217	24.2697	22.1365
23.0367	24.7191	24.2697
19.7798	24.1307	24.7191
22.5613	22.045	24.1307
23.7927	28.5068	22.045
24.9997	25.372	28.5068
22.4294	24.1749	25.372
22.0822	23.0459	24.1749
21.4047	21.8816	23.0459
22.8809	23.3525	21.8816
21.6665	22.0171	23.3525
21.435	23.0948	22.0171
24.2452	22.7008	23.0948
23.4985	25.321	22.7008
24.0035	24.6598	25.321
25.3275	23.4473	24.6598
22.4819	24.2746	23.4473
22.9725	21.9557	24.2746
21.2831	21.7574	21.9557
20.5893	21.7658	21.7574
20.6654	22.4054	21.7658
21.5642	20.6153	22.4054
17.7604	20.636	20.6153
20.4027	20.7253	20.636
22.1265	22.7709	20.7253
21.3316	22.9516	22.7709
20.2457	23.1644	22.9516
24.3376	23.0036	23.1644
21.6881	23.3741	23.0036
21.3645	23.8155	23.3741
22.3359	22.3927	23.8155
19.6628	22.6766	22.3927
19.6212	23.6637	22.6766
19.4691	22.5391	23.6637
21.3633	18.2142	22.5391
19.9832	23.5774	18.2142
17.2109	20.8465	23.5774
21.3428	23.4286	20.8465
25.0129	26.7286	23.4286
25.6666	25.617	26.7286
22.8307	24.1488	25.6666
24.6425	27.559	25.617
23.9708	24.2565	27.559
22.6358	25.0294	24.2565
22.4803	22.192	25.0294
22.2052	25.5937	22.192
22.2143	24.1393	25.5937
22.5612	22.6983	24.1393
22.8168	24.2895	22.6983
22.7616	24.35	24.2895
22.03	24.0805	24.35
22.8072	24.3376	22.03
23.2851	25.8734	24.0805
24.788	24.8516	25.8734
22.9068	23.8067	24.8516
20.8204	23.4482	23.8067
21.6083	20.8208	23.4482
23.7771	23.265	20.8204
21.8529	22.7908	20.8208
21.5259	21.9627	22.7908
24.7644	21.3835	21.9627
22.303	21.5062	21.3835
22.1265	25.2439	21.5062
22.0173	23.8513	25.2439
22.0036	24.8736	23.8513
22.077	22.6374	24.8736
22.8495	23.7174	22.6374
20.8863	21.9244	23.7174
24.1862	21.867	21.9244
21.4756	23.4542	21.867
22.4304	24.0677	23.4542
19.6896	22.5162	23.9088
25.037	23.9088	22.1422
21.4801	22.1422	24.883
24.034	24.883	22.5548
24.1435	22.5548	22.6378
24.8326	22.6378	27.0536
23.1148	27.0536	29.1713
25.8306	29.1713	22.6258
22.6352	22.6258	22.282
33.2917	24.6959	22.6352
24.5639	22.282	24.3975
21.5086	24.3975	21.1863
21.4967	21.1863	25.1914
21.2737	25.1914	23.893
23.4694	23.893	25.3208
23.9185	25.3208	21.3804
20.9287	21.3804	28.9706
18.8792	20.0774	20.9287
25.8614	28.9706	30.4559
28.7961	30.4559	30.2615
26.3515	30.2615	27.0762
19.964	27.0762	21.9416
20.57	21.9416	25.34
21.7445	25.34	22.7957
21.37	22.5525	21.7445
24.1379	22.7957	23.3001
19.7075	23.3001	24.1509
25.1146	24.1509	22.2948
22.9068	22.2948	23.2953
20.8485	23.2953	22.6359
22.315	24.4428	20.8485
22.5549	22.6359	24.9697
23.3978	24.9697	25.5164
20.5306	25.5164	24.074
23.9312	20.3386	20.5306
24.6064	24.074	24.2546
22.4083	24.2546	28.5809
23.2128	28.5809	22.5619
22.0691	22.5619	24.388
23.859	24.388	23.6809
25.0896	23.6809	26.8199
21.7695	26.8199	22.7876
25.1278	22.7876	29.1139
19.7699	22.6217	25.1278
24.328	29.1139	26.0358
23.3248	26.0358	27.4578
21.438	27.4578	23.484
20.2378	23.484	25.6011
22.2883	25.6011	24.4928
23.2277	24.4928	24.7545
19.9209	21.3722	23.2277
21.8307	24.7545	27.6643
23.22	27.6643	24.831
24.3881	24.831	24.3724
20.811	24.3724	24.3994
22.6579	37.4433	20.811
24.5938	24.3994	23.9122
24.8328	23.9122	23.6825
22.47	23.6825	26.3871
22.6071	26.3871	24.4252
22.2693	24.4252	25.1256
25.8651	25.1256	26.3458
21.853	26.3458	23.8703
22.5812	23.8703	21.4387
22.7952	21.4387	25.4001
22.7063	25.4001	21.8462
26.2809	21.8462	24.443
22.8686	24.443	24.4777
22.6157	24.4777	22.0133
21.4272	22.0133	24.4017
25.3211	24.4017	27.0255
23.5235	27.0255	29.1336
24.9387	29.1336	24.6647
21.4235	24.6647	22.8368
22.398	22.8368	22.6511
21.3701	22.6511	23.439
20.1049	23.439	24.3087
21.1117	24.3087	27.5371
23.2445	27.5371	23.3245
21.6959	23.3245	22.7512
23.1892	22.7512	24.8184
22.3782	24.8184	24.0165
22.5792	24.0165	25.8365
23.6427	25.8365	23.4478
22.2789	23.4478	26.0019
21.7469	16.6253	22.2789
19.9936	26.0019	20.9786
19.5486	20.9786	28.9608
21.6389	19.9678	19.5486
22.5272	28.9608	21.905
26.4587	21.905	25.4786
21.6403	22.2782	26.4587
22.1221	25.4786	22.1422
24.7765	22.1422	21.3776
19.8179	21.3776	23.7149
23.5375	23.7149	22.041
23.6071	23.0759	23.5375
22.548	22.041	24.7542
19.9192	21.5868	22.548
22.6979	24.7542	22.4106
23.2358	22.4106	23.875
19.1928	19.472	23.2358
20.4238	23.875	23.0338
20.2684	23.0338	24.091
20.5955	24.091	24.5387
23.769	24.5387	23.2394
19.6118	23.2394	27.8159
21.0719	20.4395	19.6118
21.4826	27.8159	24.8661
22.4461	24.8661	23.8326
21.2766	23.8326	21.1498
25.253	21.1498	22.2843
22.7755	22.2843	22.9851
23.0826	22.9851	25.0968
19.9011	18.957	23.0826
21.941	25.0968	20.4098
20.32	20.4098	23.5472
21.013	23.5472	26.7325
22.526	26.7325	28.0341
21.3551	25.9205	22.526
22.5469	28.0341	21.6416
22.1578	21.6416	24.5496
20.5138	24.5496	22.9959
21.4153	22.2246	20.5138
24.229	22.9959	22.2333
22.0518	22.2333	23.6748
22.263	23.6748	27.8758
23.0324	27.8758	27.1376
24.098	20.9263	23.0324
21.6268	27.1376	24.6502
20.3219	25.8747	21.6268
21.8458	24.6502	26.0083
22.8585	26.0083	21.0026
22.5624	21.0026	35.2524
19.4295	20.3535	21.4408
19.8698	21.4408	23.0286
20.9559	23.0286	21.5513
20.282	21.5513	22.6799
18.5049	22.6799	21.7667
19.724	21.7667	20.7809
20.3821	20.7809	21.7779
20.404	21.7779	23.871
20.1226	23.871	25.5575
20.8932	25.5575	22.1083
20.9036	22.1083	22.2661
20.4326	22.2661	23.3953
19.8907	23.3953	21.5985
20.6689	21.5985	21.7085
17.8892	21.7085	23.2166
20.6718	23.2166	21.5866
19.3145	21.5866	22.3148
19.7664	22.3148	23.339
23.4164	23.339	26.7775
22.2115	26.7775	23.7975
20.8496	23.7975	21.1064
20.1434	20.3043	24.692
22.1913	24.5367	26.6877
20.7875	26.6877	19.5791
21.3235	22.6366	22.0143
19.9772	22.0143	22.0676
19.5029	22.0676	21.4923
19.3873	21.4923	20.898
19.3529	20.898	22.1815
19.9547	22.1815	22.9561
21.3366	22.9561	20.4816
20.6473	20.4816	23.2248
22.4245	23.2248	23.0297
20.6376	23.0297	20.2781
19.5202	21.0805	22.3829
20.1744	22.3829	21.3539
21.0371	22.4692	20.8994
19.2284	20.8994	22.2213
20.026	22.2213	20.9215
19.1988	20.9215	24.2796
21.6614	24.2796	23.4983
21.0182	23.4983	23.7765
20.6772	23.7765	23.6329
22.5972	23.6329	22.4766
22.6619	22.4766	20.9981
18.4589	20.9981	21.9858
20.1259	21.9858	21.4592
17.782	21.4592	22.344
19.7852	22.344	22.5295
19.2394	22.5295	22.7228
21.0449	22.7228	25.5068
20.2384	25.5068	23.1194
20.13	23.1194	22.3905
21.607	22.3905	20.9727
19.0337	20.9727	22.3998
19.4925	22.3998	21.4206
18.4458	23.2118	21.5434
18.9302	21.5434	22.6195
17.9861	22.6195	21.6939
20.9859	21.6939	20.8329
19.4963	20.8329	20.6992
19.9466	20.6992	21.4105
20.1669	21.4105	21.4311
18.4604	21.4311	20.5539
18.606	20.5539	21.0898
20.6261	21.0898	19.3027
20.1012	19.3027	21.3575
21.7455	21.3575	21.8063
19.9957	21.8063	23.7492
21.1464	23.7492	23.6932
21.5896	23.6932	24.223
20.5031	24.223	23.0796
19.9394	23.0796	20.3847
19.9597	20.3847	21.7447
19.0476	21.7447	21.8234
19.6068	21.8234	21.1887
18.8447	21.1887	20.2118
20.3327	20.2118	21.07
19.3829	21.07	21.4979
20.1039	22.907	22.3516
19.59	22.3516	24.4791
20.3473	24.4791	23.8435
22.3398	23.8435	22.096
21.1734	22.096	23.1558
20.81	23.1558	22.4021
21.6063	22.4021	21.0944
20.8279	21.0944	22.9936
19.8672	22.9936	22.5375
21.4633	22.5375	22.4032
21.3376	22.4032	24.3737
23.0501	24.3737	26.3296
22.7767	26.3296	25.8318
19.8665	25.8318	27.5768
19.6019	27.5768	25.1734
19.7028	25.1734	21.8571
19.1085	21.8571	19.6782
19.3635	19.6782	20.3016
20.1565	20.3016	21.4861
20.3319	21.4861	22.3537
17.6029	19.7313	20.8124
19.0141	23.1467	19.7313
22.2997	18.8851	23.1467
19.8995	24.7626	18.8851
23.3647	25.837	24.7626
25.5	26.1604	25.837
24.4552	23.6948	26.1604
21.3387	25.393	23.6948
21.9277	24.7937	25.393
18.1003	19.9086	24.7937
18.3855	20.7895	19.9086
20.8294	23.6038	20.7895
20.7414	22.069	23.6038
19.5674	23.7495	23.5897
20.369	25.3111	23.7495
22.9571	21.2333	25.3111
17.4017	23.1264	21.2333
19.7163	19.6475	23.1264
19.5531	24.4156	20.5837
21.2305	20.5837	23.2585
22.2223	23.2585	23.4827
19.0729	23.4827	21.5977
19.2349	21.5977	22.4634
20.896	22.8759	21.673
20.7776	21.8892	20.7253
19.6315	22.548	22.0383
19.8937	22.0383	19.295
19.8965	19.295	22.3861
20.1309	21.9451	22.2715
21.2578	22.2715	22.3575
21.3504	22.3575	23.0613
23.2808	23.0613	24.0503
21.4811	24.0503	23.8776
22.6208	22.4294	24.1049
22	23.0466	23.6438
21.6239	23.6438	23.9885
19.6963	23.9885	22.3424
20.3696	22.3424	23.493
21.7093	23.493	20.7137
20.9897	20.7137	21.3584
23.2453	26.6019	28.8515
22.9514	28.8515	25.8038
22.5809	25.2447	28.8508
19.0478	25.5773	27.5795
21.4128	23.1626	25.5299
22.9137	25.5299	25.739
21.3428	25.739	22.7468
20.4952	22.7468	22.7118
19.5497	22.7118	22.7394
21.486	22.7394	24.186
20.203	24.186	22.4855
21.8675	22.4855	21.5699
21.8046	21.5699	21.3765
21.5657	21.3765	22.2269
21.2768	25.1679	23.187
22.0749	23.187	23.1573
21.509	24.1223	23.8249
20.9807	23.8249	25.1557
22.1874	25.1557	23.6834
19.3209	23.6834	22.2646
20.1829	22.2646	24.316
20.5906	24.316	24.9344
22.4825	24.9344	24.0124
20.8732	24.0124	20.6994
