# Supplementary material for: Cell aging preserves cellular immortality in the presence of lethal levels of damage
Source: PLoS Biol. 2019 May 23;17(5):e3000266. doi: 10.1371/journal.pbio.3000266 (PMC6532838; doi:10.1371/journal.pbio.3000266)
Supplement: S2 Data — Data for ΔclpB trios comprising a mother and its 2 daughters. ClpB, chaperone protein ClpB. (XLSX) [file pbio.3000266.s009.xlsx]

## Sheet: Sheet1
New daughter	Old daughter	Mother
20.6326	27.5621	24.304
27.5355	24.304	23.6531
21.2392	28.0229	27.5355
25.5534	23.6531	25.0546
23.0788	25.0546	24.774
24.6908	24.774	28.0883
27.1974	28.0883	26.9256
22.272	25.0201	25.5175
25.8491	25.5175	24.9405
25.2905	24.9405	27.3902
27.2882	27.3902	27.3519
23.7037	27.3519	29.4877
27.3198	29.4877	26.9288
27.8409	26.9288	22.3896
26.9052	22.3896	25.6624
25.8503	25.6624	22.4366
23.1354	22.4366	25.5672
24.2362	25.5672	26.1658
25.099	26.1658	23.219
24.2525	23.219	25.475
25.5607	25.475	27.7149
24.7389	27.7149	29.1951
25.638	29.1951	29.2153
24.2952	29.2153	25.2675
25.5619	25.2675	26.2724
25.1352	26.2724	26.0989
24.5218	26.0989	24.6324
23.1527	24.6324	25.966
27.6783	25.966	28.758
25.59	28.758	28.2266
26.3493	28.2266	24.7759
23.8891	24.7759	25.9917
24.1249	25.9917	27.9798
24.5951	27.9798	27.5556
26.4958	27.5556	23.9907
25.4237	23.9907	27.3338
23.1315	27.3338	29.357
24.7351	29.357	29.9476
25.6507	29.9476	27.6906
26.4447	27.6906	25.5301
25.5092	25.5301	25.4171
23.8563	25.4171	26.1003
22.8868	26.1003	25.3161
27.2361	25.3161	27.068
27.5044	27.068	27.9367
25.4606	27.9367	28.5226
23.1451	23.8616	25.4606
26.5762	28.5226	25.751
25.3739	25.751	29.1448
28.6062	29.1448	25.7572
28.1721	25.7572	26.4012
22.5338	26.1324	20.7239
22.8309	20.7239	22.9963
24.1777	22.9963	27.6557
26.9668	27.6557	25.8228
23.5076	25.8228	26.8732
26.8896	26.8732	23.4053
24.4987	23.4053	26.9579
28.6953	26.9579	23.5993
24.5509	23.5993	23.6287
23.1749	23.6287	26.5276
23.841	26.5276	25.171
24.0747	25.171	23.2684
23.7676	23.2684	26.338
25.3	26.338	26.6552
24.0933	26.6552	28.6155
27.5135	28.6155	26.7586
26.2935	26.7586	29.2354
24.4031	29.2354	25.5692
23.7977	25.5692	27.7042
23.8215	27.7042	26.5201
26.8295	26.5201	28.5592
27.6713	28.5592	26.0737
23.2853	26.0737	25.496
22.7005	25.496	25.6613
25.0982	25.6613	27.2464
23.6459	27.2464	27.2839
24.7015	27.2839	28.0207
27.2157	28.0207	27.3424
25.2685	27.3424	25.0417
25.8128	25.0417	23.8131
24.5618	23.8131	26.4435
27.0609	26.4435	30.3932
27.3775	30.3932	27.5961
26.5774	27.5961	25.0539
24.9272	25.0539	26.8598
27.1448	26.8598	26.9106
24.8614	26.9106	28.0715
25.3614	28.0715	27.1932
22.2886	27.1932	29.0471
25.8898	29.0471	29.1775
25.6789	29.1775	30.0689
27.3646	30.0689	26.4819
24.293	26.4819	26.4446
24.6411	26.4446	26.33
25.6214	26.33	26.4474
25.4217	26.4474	25.2818
23.8071	25.2818	28.27
25.2989	28.27	26.6295
25.2299	26.6295	24.269
25.212	24.269	21.7249
23.5573	21.7249	27.0979
23.8528	27.0979	22.2627
23.8462	26.439	27.1765
26.443	27.1765	24.7194
25.1162	24.7194	24.2395
22.2936	24.2395	24.5534
23.5185	24.5534	24.9372
24.2521	24.9372	24.6916
23.0093	24.6916	25.1731
27.3592	25.1731	23.4825
25.4308	23.4825	26.5418
22.6665	26.5418	25.3631
24.5396	25.3631	25.0598
25.2518	25.0598	24.3901
26.7081	24.3901	24.8003
26.1368	24.8003	25.2359
28.9758	25.2359	25.9965
27.2375	25.9965	22.9235
21.5585	22.9235	27.1413
22.4671	27.1413	23.9995
24.6349	23.9995	24.7183
25.8479	24.7183	26.1284
24.7814	26.1284	24.866
26.102	24.866	21.2363
22.9816	21.2363	26.7391
23.2615	26.7391	24.161
25.2202	24.161	25.6115
26.0094	25.6115	24.3067
23.1728	24.3067	27.4773
26.7107	27.4773	27.0803
24.0101	27.0803	24.6648
23.5473	24.6648	28.2786
24.703	28.2786	26.5202
23.2502	26.5202	25.1315
24.2499	25.1315	27.1151
26.1277	27.1151	27.8207
24.1511	27.8207	29.4583
25.627	29.4583	26.7355
26.6533	26.7355	25.697
26.0027	25.697	27.5056
26.0296	27.5056	29.4152
26.6947	29.4152	27.8391
25.8586	27.8391	28.4446
26.8672	28.4446	28.4592
24.725	28.4592	25.4845
24.7891	25.4845	28.8755
26.7816	28.8755	29.6462
28.5593	29.6462	27.7826
26.089	27.7826	28.5763
27.7338	28.5763	25.3155
26.3027	25.3155	27.3757
27.8147	27.3757	28.7031
26.7896	28.7031	27.1361
26.8062	27.1361	27.9682
27.7871	26.6081	29.5065
26.9355	30.6869	28.3219
29.2399	28.3219	24.8457
23.7925	24.8457	25.2567
25.6605	25.2567	28.281
25.9961	27.5066	26.171
24.7823	26.171	25.7177
26.6326	25.7177	29.6128
25.3544	29.6128	26.216
26.337	26.216	26.1869
23.628	26.1869	25.8444
25.2901	25.8444	23.9262
26.0228	23.9262	24.709
23.8897	26.3627	21.8724
25.8144	21.8724	24.8797
26.7781	24.8797	27.1882
27.63	27.1882	25.0033
25.1768	25.0033	24.3768
25.6605	24.3768	24.9203
25.284	24.9203	26.3775
24.6321	26.3775	26.6278
26.9134	26.6278	27.5918
24.0787	27.5918	27.5316
25.0815	27.5316	30.8012
26.4671	30.8012	27.9681
23.5739	27.9681	27.3562
26.5737	27.3562	27.2267
27.5722	27.2267	27.9494
26.7598	27.9494	29.9068
28.0308	29.9068	31.4618
26.896	29.9067	26.7243
26.3618	26.7243	27.121
24.3528	27.121	24.8027
27.4207	24.8027	27.8261
25.6461	27.8261	25.4773
25.8245	25.4773	24.0904
23.1578	24.0904	24.2875
23.459	24.2875	25.3426
25.3791	25.3426	28.0739
25.9679	28.0739	24.5488
27.6701	24.5488	29.3932
28.2787	29.3932	30.657
29.3761	30.657	26.6872
29.002	26.6872	26.4622
24.7065	26.4622	25.6666
26.9668	25.6666	24.2319
23.9533	23.4476	24.2591
24.8066	24.2591	22.511
24.2608	22.511	23.058
20.9537	23.058	24.1361
24.4274	24.1361	23.7114
22.5501	23.7114	25.2097
23.9904	25.2097	25.3579
21.3795	25.3579	24.9725
24.3907	24.9725	28.2624
26.6213	28.2624	26.1341
24.2883	26.1341	27.9575
27.3362	27.9575	27.4247
23.2666	27.4247	23.3503
24.7956	23.3503	22.9093
22.3021	22.9093	25.6407
25.1664	25.6407	25.9521
26.5679	25.9521	29.4246
28.8595	29.4246	23.9995
24.5652	23.9995	24.7333
21.9054	24.7333	22.2725
23.9901	22.2725	24.6208
24.6328	24.6208	25.9705
25.6715	25.9705	26.6264
25.5069	26.6264	26.0893
27.437	26.0893	26.9505
22.7052	26.9505	24.3067
24.3213	24.3067	24.6182
24.5882	24.6182	26.483
24.5682	26.483	27.2745
24.3903	27.2745	25.0836
23.4461	25.0836	25.6935
22.983	25.6935	26.7888
21.74	26.7888	27.3336
26.6004	27.3336	27.5283
24.5987	27.5283	27.9809
21.7864	27.9809	24.7863
24.183	24.7863	26.5405
26.2656	26.5405	26.9848
27.2285	26.9848	26.8073
25.8692	26.8073	24.9407
21.5203	24.9407	25.4317
24.1004	25.4317	27.2267
21.9278	27.2267	26.8956
26.4663	26.8956	26.2728
25.3072	26.2728	25.4779
25.6408	25.4779	24.8801
25.8397	24.8801	26.3135
26.6347	26.3135	23.4816
22.7534	23.4816	31.4731
27.7002	31.4731	27.3024
27.1281	27.3024	25.9694
25.6562	25.9694	22.4689
23.8442	26.5561	27.0725
24.3367	27.0725	24.8155
22.3314	24.8155	24.0091
29.1612	24.0091	24.592
25.9191	24.592	22.0078
24.4353	22.0078	26.023
23.9125	26.023	23.9886
24.0214	23.9886	25.6084
26.1111	25.6084	22.5382
23.8167	22.5382	23.5343
24.1732	23.5343	22.5027
23.8601	22.5027	26.4266
27.4297	26.4266	26.7239
24.459	26.7239	24.1666
25.7976	24.1666	24.866
25.663	24.866	23.3493
25.7949	23.3493	23.683
25.0041	23.683	25.4908
25.299	25.4908	25.9305
25.7252	25.9305	24.4618
24.9905	24.4618	26.056
24.3705	26.056	22.3635
25.4902	22.3635	25.7221
22.1738	25.7221	28.2594
24.7909	28.2594	24.6514
21.8791	24.6514	25.1424
23.1085	25.1424	24.2886
24.0122	24.2886	25.8233
25.5969	25.8233	27.2294
23.3272	27.2294	25.9642
25.533	25.9642	26.7961
24.7849	26.7961	27.9369
26.1086	27.9369	26.8676
26.5893	26.8676	22.6456
23.5052	22.6456	25.3865
25.0665	25.3865	29.8146
26.3753	29.8146	25.4583
25.2123	25.4583	26.5164
25.5653	26.5164	23.8954
25.2164	23.8954	30.7687
25.1268	30.7687	24.811
25.6648	24.811	25.9133
25.1865	25.9133	23.9488
23.0535	23.9488	26.5872
23.4391	26.5872	24.351
22.9621	24.351	24.3815
24.5941	24.3815	28.5378
27.9291	28.5378	26.5006
28.507	26.5006	26.9872
26.2667	26.9872	27.6771
25.495	27.6771	25.9467
25.93	25.9467	24.6885
22.8	24.8326	27.1205
23.2424	27.1205	26.8111
25.3487	26.8111	29.3365
24.2563	29.3365	28.4822
26.1186	28.4822	25.8447
25.8984	25.8447	25.2598
24.1397	25.2598	25.2314
23.7446	26.4952	25.9293
23.9553	25.9293	24.6224
21.7962	24.6224	24.8705
24.937	22.5553	27.959
27.2858	27.959	26.1581
24.9874	26.1581	25.3341
24.4408	25.3341	26.766
24.116	26.766	24.2821
24.0068	24.2821	22.9005
25.2789	22.9005	24.2705
22.5625	24.2705	28.3629
23.7538	28.3629	25.4909
25.5564	25.4909	23.307
24.387	23.307	23.974
23.1897	23.974	25.0344
25.2441	25.0344	25.988
25.615	25.988	24.584
24.4048	24.584	25.1926
23.2687	25.1926	25.523
25.1256	25.523	26.41
27.6851	26.41	26.7252
24.4926	26.7252	25.7317
23.2065	25.7317	27.6684
25.7821	27.6684	25.2503
24.282	25.2503	27.291
25.9459	27.291	26.6412
28.5944	28.5391	26.007
25.5193	26.007	24.8287
24.4212	24.8287	24.9258
25.2657	24.9258	26.3232
25.9507	26.3232	26.8277
26.968	26.8277	23.9942
23.2587	23.9942	25.2394
26.2245	25.2394	27.8469
26.2393	27.8469	24.1187
23.7222	24.1187	25.3682
26.8034	25.3682	26.7104
26.1039	26.7104	25.604
26.5947	25.604	25.6883
23.8253	25.6883	26.2377
24.4538	26.2377	25.0335
22.8612	22.782	26.4618
24.9111	26.4618	25.9813
21.7597	25.9813	27.543
27.7206	27.543	29.1031
27.6442	27.0062	23.8783
22.9575	24.1197	22.5498
23.5592	22.5498	24.5952
24.2284	24.5952	23.1533
23.7228	23.1533	23.2464
22.953	23.2464	24.7195
24.0328	26.2524	26.7388
25.105	26.7388	25.9267
26.38	25.593	24.2372
26.1899	24.2372	26.4582
25.1043	26.4582	25.0542
26.0965	25.0542	23.6022
23.3624	23.6022	26.1058
26.7229	26.1058	23.9531
23.7889	23.9531	26.6634
27.804	26.6634	25.0334
23.6413	25.0334	25.7972
22.9018	25.7972	23.3802
26.1357	26.6083	27.3025
26.2358	28.1103	26.1781
23.7388	26.1781	27.9223
27.3484	27.9223	27.7806
27.1123	27.7806	27.401
26.7141	27.401	28.6139
26.9394	28.6139	26.7896
24.5252	26.7896	25.1755
26.0754	27.3706	26.067
26.7858	26.067	26.7653
26.746	26.7653	27.9589
26.4532	27.9589	32.3893
26.8761	32.3893	25.1861
28.5135	25.1861	25.1039
23.0477	25.1039	25.8329
23.3076	25.8329	27.1338
22.5637	27.1338	28.6431
21.4212	28.6431	28.673
24.7711	28.673	28.7956
25.2045	28.7956	24.2517
22.1597	24.2517	25.5845
25.1492	26.674	27.1993
25.4381	27.1993	27.2227
26.1121	27.2227	29.1398
28.4363	29.1398	27.1952
25.2817	27.1952	24.8143
27.6711	24.8143	27.6117
23.4996	27.6117	26.6937
24.8992	26.6937	25.4308
25.6548	25.4308	25.0458
24.1726	25.0458	30.335
27.0465	30.335	27.6981
23.8577	27.6981	23.6759
24.643	23.6759	26.4025
25.2594	26.4025	25.4202
25.5317	25.4202	28.7684
25.1385	28.7684	25.1864
21.9776	25.1864	23.3611
25.0288	27.2936	25.1741
24.0618	25.1741	26.2985
22.8093	26.2985	27.7364
25.366	27.7364	25.5631
23.3035	25.5631	24.1762
26.2178	24.1762	24.6371
25.4789	24.6371	26.9602
26.6998	26.9602	29.4179
31.0986	29.4179	26.56
26.3585	26.56	25.5691
25.1892	25.5691	29.8443
25.7681	29.8443	24.7958
26.6167	24.7958	24.7812
24.7049	24.7812	26.2445
25.3536	26.2445	27.4718
25.4078	27.4718	29.7492
24.3566	29.7492	26.0511
25.1294	26.0511	26.6103
24.9875	26.8063	27.8094
26.1787	27.8094	25.3216
25.2186	25.3216	26.9722
27.1898	26.9722	26.3383
26.0835	26.3383	27.0191
25.8206	27.0191	28.204
25.1566	28.204	26.9983
23.1988	25.044	29.6681
25.5025	29.6681	26.1583
27.6159	26.1583	28.264
26.3366	28.264	27.6157
26.5911	27.6157	27.4441
25.7396	27.4441	23.8411
25.235	23.8411	24.1052
26.8872	31.7117	24.1408
22.6406	24.1408	25.9886
22.2109	25.9886	24.4835
23.1843	24.4835	25.2911
22.7567	25.2911	23.8306
22.8522	23.8306	25.2756
23.0125	25.2756	27.958
23.9362	27.958	28.7587
23.9667	28.7587	28.1102
24.9263	28.1102	27.8454
24.3813	27.8454	24.6394
22.9434	24.6394	26.4834
27.0094	26.4834	24.6519
24.5551	24.6519	27.9586
25.6905	27.9586	26.3694
24.393	26.3694	29.9211
25.9103	29.9211	25.5997
23.0344	25.5997	28.5455
24.0157	28.5455	25.5906
23.2123	25.5906	23.8183
22.8824	23.8183	26.1781
26.1721	26.1781	24.3452
23.6465	24.3452	23.9142
24.7254	23.9142	24.7451
22.5726	24.7451	27.6141
25.2742	27.6141	25.2418
23.1453	25.2418	28.4234
26.9608	28.4234	24.6876
23.2137	24.6876	26.1365
24.7794	26.1365	26.1856
24.031	26.1856	25.7532
25.7566	25.7532	24.8543
23.9631	24.8543	25.409
24.9724	25.409	27.7942
26.3368	27.7942	26.4876
24.811	26.4876	24.2568
23.9795	24.2568	21.8955
24.091	21.8955	23.8874
25.1249	23.8874	26.0406
25.5696	26.0406	23.8428
22.9232	23.8428	26.9733
24.6007	26.9733	26.844
24.7546	26.844	26.8493
25.5666	26.8493	27.0447
23.1916	27.0447	25.047
20.9748	25.047	26.4992
23.0499	26.4992	26.7573
23.8621	26.7573	25.1657
24.5211	25.0533	24.1523
23.1218	24.1523	27.8901
25.4147	27.8901	23.6191
24.2209	23.6191	25.2456
23.7529	25.2456	27.5103
25.9481	27.5103	26.4278
22.6055	26.4278	26.2568
22.6288	26.2568	23.9568
26.0666	25.1244	24.5223
23.3403	24.5223	25.3803
24.0485	25.3803	24.7972
23.0451	24.7972	26.1566
23.7503	26.1566	25.1453
22.5464	23.7564	23.7503
26.3649	25.1453	24.5072
24.3057	24.5072	27.4717
25.1138	27.4717	25.0877
23.6671	25.0877	25.2941
25.7899	25.2941	24.9042
26.7235	24.9042	24.2255
25.1645	24.2255	24.4214
22.2893	24.4214	26.6236
23.382	26.6236	25.4653
26.7178	25.4653	25.734
22.3736	23.4161	26.7178
24.0307	25.734	25.4765
23.2574	25.4765	25.2723
25.8044	25.2723	24.5044
24.0622	27.4042	25.8044
24.7372	24.5044	29.3159
26.0155	29.3159	23.9796
23.3065	23.7999	26.0155
23.5602	23.9796	23.4157
24.3589	23.4157	26.2624
25.4772	26.2624	23.4894
23.1731	23.4894	24.3431
23.9253	24.3431	24.4769
28.0571	24.4769	25.496
27.953	25.496	25.8953
23.1139	25.8953	25.4315
23.993	25.4315	29.7004
23.6705	26.191	28.1002
27.3993	28.1002	26.4249
24.8176	26.4249	27.5055
24.1322	27.5055	27.637
23.8342	27.637	26.5504
24.3673	26.5504	22.8725
22.6711	22.8725	25.8295
26.362	25.8295	25.1239
24.4602	25.1239	23.7623
24.6713	23.7623	27.3658
26.057	27.3658	26.6761
23.9155	26.6761	24.8015
22.3789	24.8015	27.4047
25.4837	27.4047	25.0461
23.9413	25.0461	25.9953
25.2185	25.9953	27.8908
25.1925	27.8908	23.9117
24.5932	23.9117	22.779
23.3325	22.779	25.5083
25.3545	25.5083	26.7783
24.935	24.1416	27.4197
25.2177	27.4197	28.4626
31.7151	27.4868	24.6269
23.7341	24.6269	23.5199
22.1337	23.5199	25.3403
26.4773	25.3403	27.4494
24.0202	27.4494	21.1595
25.3139	23.8255	24.0202
23.7324	21.1595	25.7233
25.0551	25.7233	28.3326
25.1102	28.3326	26.718
26.2028	24.0785	25.1102
24.0426	26.718	27.0742
25.1275	27.0742	24.7898
22.9918	24.7898	24.6121
22.4953	24.6121	25.7645
22.8756	25.7645	27.4825
24.1857	27.4825	26.1874
23.9153	26.1874	24.7503
24.7358	24.7503	28.8539
25.6064	28.8539	26.0965
25.0378	26.0965	25.5543
22.5388	25.5543	25.0137
23.6884	25.0137	24.0232
25.1674	24.0232	28.4811
24.2717	28.4811	27.1383
25.4187	27.1383	22.92
24.867	22.92	26.0629
25.29	26.0629	25.8056
23.2721	25.8056	24.8085
22.9513	24.8085	25.9612
24.4722	25.9612	25.6868
26.0464	23.7693	24.4722
23.823	25.6868	24.2594
21.1126	22.0577	23.823
24.2385	24.2594	27.2553
25.8589	27.2553	23.4604
25.666	23.4604	23.9695
24.1466	23.9695	28.0095
25.4648	28.0095	24.3182
26.7416	24.3182	27.2396
25.3137	27.2396	29.2607
26.6048	29.2607	30.7675
22.5117	24.1067	26.6048
26.9972	30.7675	28.3419
26.4844	25.4147	26.9972
27.4643	28.3419	24.2573
21.4366	24.2573	23.6032
20.9291	19.5855	21.4366
23.524	23.6032	22.7427
22.2079	22.7427	24
24.5099	24	25.1102
24.999	25.1102	25.1383
24.5912	25.1383	24.7164
27.4462	24.7164	26.0024
23.9972	26.0024	23.9259
20.9242	28.5343	23.9961
24.2401	23.9961	24.8366
24.911	24.8366	22.6528
23.1679	22.6528	24.7336
26.5492	24.7336	25.9059
24.4652	22.4909	27.2134
24.2736	27.2134	26.5214
23.037	26.5214	24.3293
22.1647	24.3293	26.4266
25.7405	26.4266	25.0998
23.0365	25.0998	23.073
23.7171	23.073	24.4946
26.961	26.0702	23.5108
24.9007	23.5108	25.8472
24.2324	25.8472	28.0686
25.7381	28.0686	28.8777
24.0006	28.8777	27.3005
23.2641	27.3005	27.2052
22.9737	27.2052	26.1717
22.8476	26.1717	27.2316
24.3182	27.2316	25.9267
26.0656	25.9267	25.6267
24.554	25.6267	30.7488
26.8607	30.7488	26.9425
23.988	26.9425	26.0804
26.1209	26.0804	29.9778
29.1588	29.9778	28.0134
22.0046	28.0134	26.47
23.372	26.47	24.9164
23.09	24.9164	23.9384
25.9763	26.9942	25.6684
25.2926	25.6684	28.3257
26.7879	28.3257	27.911
25.8579	27.911	29.6699
26.0264	29.6699	30.7852
25.758	30.7852	28.0875
22.0005	28.0875	26.367
24.5613	26.367	25.3198
22.9902	25.3198	25.294
21.494	23.704	26.3048
23.1354	26.3048	24.4728
22.4959	25.4258	26.5064
23.3427	25.6973	28.281
22.3347	28.281	24.5985
24.8011	24.5985	25.3722
23.5888	24.2093	24.2555
24.0562	24.2555	26.597
23.2712	26.597	22.442
25.1322	22.442	24.0997
25.3665	24.0997	24.1056
23.9764	24.1056	25.9415
23.2765	25.9415	21.6826
24.0527	21.6826	24.9587
25.2886	25.7968	26.5145
23.4232	26.5145	25.5486
23.9846	25.5486	24.4811
24.2986	24.4811	24.9586
24.463	24.9586	24.4213
24.5783	24.4213	23.9771
22.4921	23.9771	23.4708
23.2233	23.4708	27.0216
23.0116	27.0216	25.9023
23.5198	25.9023	23.8507
23.0512	23.8507	29.9935
24.261	29.9935	26.9768
25.5292	26.9768	29.4158
29.5343	29.4158	28.4607
23.9406	28.4607	24.9749
23.8018	24.9749	24.1169
24.0665	25.5261	26.7276
24.0307	26.7276	27.8476
24.6436	27.8476	27.0245
24.3655	27.0245	25.4326
23.6111	25.4326	24.9662
24.26	24.9662	26.0337
22.215	26.0337	26.637
25.9425	26.637	26.9558
23.9427	26.9558	25.1749
22.9428	25.1749	25.4868
24.224	25.4868	23.2572
24.6847	23.2572	25.9987
24.8362	25.9987	26.7025
23.8289	26.7025	25.8473
24.0352	25.8473	27.9329
24.4367	27.9329	25.0627
23.6211	25.0627	26.4322
23.5733	26.4322	25.0419
24.0896	25.0419	24.5255
23.9262	24.5255	28.3313
25.5715	28.3313	24.8394
23.0208	24.8394	23.8916
22.4991	23.8916	24.267
22.4378	24.267	22.342
23.8277	22.342	23.4562
25.8756	23.4562	25.5317
25.363	25.5317	31.1858
25.1125	31.1858	24.6255
24.6144	24.6255	22.9282
23.969	22.9282	25.9468
22.4642	25.9468	25.531
25.0871	25.531	25.9201
22.0462	25.9201	24.8624
24.5079	24.8624	24.6466
23.1632	24.6466	25.6855
25.2266	25.6855	25.2408
24.2966	25.2408	26.2975
22.5015	26.2975	23.6171
26.3967	Inf	31.9623
21.0418	22.9364	26.6726
23.7688	26.6726	23.5505
23.9843	23.5505	27.6919
24.4857	27.6919	32.5001
26.6391	32.5001	26.4624
26.0456	26.4624	26.9839
23.9758	26.9839	25.4897
23.6953	25.4897	24.8038
22.3019	24.8038	24.7156
25.9095	31.9623	27.7919
26.1644	27.7919	28.2975
25.5052	28.2975	25.6254
24.3965	25.6254	24.4139
23.8725	24.4139	25.1935
24.1811	25.1935	26.4069
23.1432	26.4069	22.1012
22.6292	22.1012	25.2446
25.152	25.2446	21.8789
24.6609	21.8789	23.4085
24.4473	25.0356	22.7634
23.1231	22.7634	23.8046
24.1235	23.8046	25.1375
24.403	25.1375	26.5062
24.483	26.5062	25.877
25.8787	25.877	25.4395
23.9358	25.4395	25.6868
27.3182	25.6868	23.5691
24.5361	23.5691	25.587
23.2522	25.587	23.4815
23.5871	23.4815	25.8522
23.0386	25.8522	26.0679
23.0083	26.0679	26.906
23.7363	26.906	26.1481
23.0732	26.1481	25.256
21.3711	25.256	22.5773
23.0076	22.5773	23.7711
23.9619	23.7711	27.3799
24.9689	27.3799	24.6486
24.4634	24.6486	25.0034
24.2921	25.0034	24.0211
25.8465	24.0211	27.0146
24.198	27.0146	28.3675
24.5928	28.3675	24.3521
24.1707	24.3521	24.8856
25.3596	24.8856	24.5403
21.9001	24.5403	22.5542
21.4703	22.5542	24.8709
22.7631	24.8709	25.4823
25.48	25.4823	24.6503
25.4809	24.6503	26.4529
23.1629	26.4529	25.7138
22.2986	25.7138	25.903
25.3761	25.903	26.831
24.4845	26.831	25.4614
