# Supplementary material for: Cell aging preserves cellular immortality in the presence of lethal levels of damage
Source: PLoS Biol. 2019 May 23;17(5):e3000266. doi: 10.1371/journal.pbio.3000266 (PMC6532838; doi:10.1371/journal.pbio.3000266)
Supplement: S3 Data — Data for ΔdnaK trios comprising a mother and its 2 daughters. DnaK, chaperone protein DnaK. (CSV) [file pbio.3000266.s010.csv]

New daughter	Old daughter	Mother
25.40235698	28.47462698	29.79882971
29.29977988	29.79882971	26.00532411
26.64915407	26.00532411	28.7163174
26.71145502	28.7163174	29.32328061
28.2934402	29.32328061	28.87047018
24.59689553	28.87047018	28.07693105
27.85404173	28.07693105	29.4947751
26.20762036	29.4947751	29.31481095
27.07912979	29.31481095	28.2221844
27.60718345	28.2221844	29.24829418
26.71281428	Inf	35.16176517
29.64159079	26.29424858	26.71281428
22.82381352	35.16176517	30.54024312
24.84910212	30.54024312	31.29020029
26.02088302	31.29020029	30.11362008
23.06657814	30.11362008	29.98606364
24.34943296	29.98606364	27.22539253
25.53004994	27.22539253	29.76879167
27.46372619	29.76879167	30.19032097
27.60638141	30.19032097	28.10033967
27.47511683	28.10033967	29.60041759
24.28861732	29.60041759	27.26149819
29.73904147	27.26149819	26.80229176
26.31945541	28.4942149	29.38342846
26.53402833	28.46200092	32.20448657
29.41431616	32.20448657	28.30702786
25.52760371	28.30702786	27.73641843
27.24430783	27.73641843	27.1362947
23.31545543	27.1362947	32.2833927
27.75090564	32.2833927	27.60954116
28.17449453	27.60954116	30.09559925
27.43640223	33.14173937	34.86627951
25.42677505	34.86627951	34.09946497
27.40043487	34.28101843	28.60675249
28.54707092	28.60675249	27.9202946
27.96137473	27.9202946	31.60242384
30.73756383	31.60242384	31.08161864
26.66843818	31.08161864	34.7607769
26.83696229	34.7607769	34.77821556
32.13312141	34.77821556	30.77062891
27.07302134	30.77062891	34.00236348
28.32785571	34.00236348	32.79707092
28.26767114	32.79707092	28.55335035
25.8869683	28.55335035	32.11253253
28.89683598	32.11253253	30.73939214
24.0697243	30.73939214	31.26348792
25.96546249	31.26348792	31.51267696
31.96504933	31.51267696	23.46407858
24.91784827	23.46407858	33.33350823
26.31872759	33.33350823	28.99904106
24.48039666	28.99904106	29.89054878
23.33480558	29.89054878	29.28138121
33.93891766	29.28138121	26.51853447
34.59915713	26.51853447	30.72089238
27.96471395	30.72089238	30.51352798
31.70682065	30.51352798	29.05863135
28.76159162	29.05863135	31.70731403
21.61911745	31.70731403	31.9875097
23.14014769	25.34856853	21.61911745
28.53245728	31.9875097	26.69370521
31.69248702	26.69370521	37.30995014
38.82898177	37.30995014	33.84025325
22.31184118	33.84025325	33.90224128
26.62381199	33.90224128	27.58036035
26.80814542	31.038428	26.62381199
27.32827628	27.58036035	28.42713482
27.5832652	29.81500724	27.32827628
30.58515605	28.42713482	32.7655337
28.60804952	33.32188448	30.05927199
26.39369633	30.05927199	28.59820607
28.40536479	28.59820607	29.9882729
28.03269674	29.9882729	31.13368431
28.72813282	31.13368431	27.69162642
27.43980189	27.69162642	33.0830861
27.6471497	30.81039977	31.35628606
22.98854221	27.3337097	27.12219737
24.6512685	27.12219737	27.48583915
25.46872231	27.48583915	29.60692914
27.5960049	25.7851621	27.86606287
28.54653828	27.86606287	29.98952736
31.68958941	29.98952736	29.43671825
29.12637413	29.43671825	29.75121074
30.3320915	27.49596745	29.12637413
25.71787404	28.49521234	24.74146378
30.40826144	24.74146378	27.66696417
25.86703897	27.66696417	29.21886167
31.6273811	29.21886167	26.95998004
28.45213304	26.95998004	25.83926956
27.89388937	25.83926956	26.72054903
30.59872711	30.24938099	27.93049152
25.31372082	27.93049152	33.20937153
27.24479703	Inf	31.35954589
28.25050085	31.35954589	26.88602989
29.57118022	26.88602989	33.48071403
28.20541284	33.48071403	28.04201193
26.8195625	28.04201193	27.36167796
26.48156099	27.36167796	30.27040398
26.4555605	29.36132983	26.48156099
27.08781035	30.27040398	28.91408333
30.46778868	29.06550583	27.08781035
30.30350485	28.91408333	33.0883648
31.73746056	30.54740743	30.30350485
28.17253231	33.0883648	28.91277871
28.28939527	28.91277871	35.83759661
32.79285181	30.74496627	28.28939527
33.58098873	35.83759661	26.43183566
Inf	Inf	31.63684827
28.45562715	31.63684827	36.29412707
27.1860689	32.2412445	26.5778922
27.36442624	26.5778922	29.22984638
28.2546713	29.22281052	27.52214569
28.93207325	27.52214569	28.98810758
31.52733015	28.98810758	28.5087355
25.34336261	28.5087355	26.37410253
26.18518907	26.37410253	29.35962398
27.46391454	29.35962398	29.60504169
29.26650201	29.60504169	27.37453723
25.35631144	27.64678004	29.26650201
29.05124607	27.37453723	32.01502754
31.43784459	24.74318728	29.05124607
27.64734957	32.01502754	31.80337015
Inf	Inf	31.11016404
26.05692781	31.11016404	30.72321207
24.93773656	27.31090932	31.09512762
28.66161897	31.09512762	31.99887037
29.09372455	29.69903667	28.50833289
30.48901701	28.50833289	31.21674934
30.65180373	31.21674934	33.94894951
25.88329455	33.94894951	24.54863465
29.33851955	24.54863465	26.24660913
28.41899239	26.24660913	25.20516834
29.1331108	29.37777502	29.50653381
28.33429173	30.72321207	28.35790125
29.42355142	28.35790125	34.6064529
30.84550745	34.6064529	34.94737542
26.79598474	32.09727208	27.96459725
27.32730588	27.96459725	29.02632445
28.14171045	28.78986817	31.96395815
28.09981681	29.67910853	28.14171045
27.6109655	31.96395815	28.32310922
28.31064742	28.32310922	28.3222106
28.88603013	28.3222106	27.62291789
28.68509786	27.62291789	32.75456728
31.14829921	29.09202293	28.68509786
33.69192069	32.75456728	31.24203892
29.08176783	31.24203892	33.01074047
27.91357781	33.01074047	28.09399493
27.59644756	28.09399493	32.40665993
26.84611722	32.40665993	26.87470117
27.87187948	26.87470117	35.11369762
31.77138715	35.11369762	20.11648153
27.73060152	27.44490989	28.39251178
30.66692371	31.49014595	28.86885579
25.91172214	30.05778184	27.53043191
24.78942046	27.53043191	28.31472098
26.82149997	28.31472098	30.45834371
31.58064336	30.45834371	29.74263186
29.94770441	29.74263186	37.97321249
24.10240821	40.64560107	27.18481655
27.94295228	32.0379396	29.6106992
26.53152616	29.6106992	31.24057493
27.37694461	31.38775812	26.36938385
27.22645275	27.89404665	31.80249422
26.74818504	31.80249422	29.88290056
27.55482746	29.88290056	26.63858741
28.28490887	30.38517494	29.02613497
28.68316269	29.02613497	26.88418898
26.63839689	26.88418898	27.50532816
28.83169335	27.50532816	29.8045974
27.25743596	29.8045974	28.91730545
29.06762921	28.91730545	28.47296097
30.74586001	28.47296097	26.96238786
28.62538341	26.96238786	29.44712818
28.02291816	29.44712818	30.55147372
27.59037689	Inf	27.38641465
22.65822926	27.38641465	29.10950514
27.42342146	29.10950514	30.80893191
25.11725081	30.80893191	28.72276613
26.96031724	28.72276613	28.88497621
27.91780972	28.88497621	28.46162826
25.86243897	27.65063556	25.08981018
28.19273899	25.08981018	27.89730494
26.8098588	27.89730494	25.65195281
39.56233491	Inf	43.42701496
22.74197464	30.45083163	30.93635693
25.57752379	32.78517355	29.28832342
25.99712165	29.28832342	29.47726441
26.27321358	29.47726441	28.29026487
26.4525676	28.29026487	28.7058875
27.76408453	28.7058875	28.8485151
29.4327215	28.8485151	27.21015857
27.98029933	27.21015857	29.82262941
30.41951041	29.82262941	28.09991282
27.41721062	28.09991282	28.59819296
29.45659036	28.59819296	28.23791145
30.04221151	28.23791145	31.86954652
29.12381866	31.86954652	28.38321073
26.74537271	28.38321073	34.34840999
34.13245048	Inf	32.17341171
27.87335765	33.31731412	28.6027733
27.58423396	28.6027733	36.7416687
28.4865937	27.94622907	25.14519615
30.91709597	32.17341171	33.16361844
26.77743277	24.755553	30.91709597
30.92158665	33.16361844	26.67691863
25.42617679	29.82945828	25.66654106
25.61874145	29.9220023	29.89170731
23.77116974	29.89170731	26.64151481
26.71164791	26.64151481	29.16939674
25.83888957	29.16939674	29.82246955
26.33492311	29.82246955	38.806709
27.9818482	29.44283411	26.4101966
28.26287825	26.4101966	28.02658381
30.44937139	28.02658381	30.21182554
27.92250424	30.21182554	29.88103568
29.87656771	29.88103568	28.24711129
30.04720333	28.24711129	26.2614255
28.08729992	26.2614255	30.46821503
29.931246	30.46821503	29.37672818
28.78580369	29.21052392	30.14281672
27.96638485	30.14281672	27.41525282
24.58534431	27.41525282	28.01503431
25.83778359	29.19468779	29.43389184
27.96901063	34.06356681	32.65590297
27.83258651	27.7946914	25.05582194
30.35953104	25.05582194	29.2603577
27.10919595	29.2603577	29.54538652
27.32924951	29.54538652	28.72280375
30.06987205	28.72280375	28.29131042
25.87390972	28.29131042	26.27283783
27.38774166	26.27283783	23.98912241
25.6005245	29.10645051	25.7131387
28.38445363	30.3145071	35.56102435
Inf	Inf	158.4045446
33.31608602	158.4045446	36.48379807
32.0523323	30.10804799	33.31608602
26.96084792	30.1346388	31.20719514
30.93844767	31.20719514	32.83302627
34.91709343	32.83302627	32.0523323
33.21360313	36.48379807	30.64623735
31.58432711	30.64623735	28.61922584
28.47202931	28.61922584	33.29024114
33.87778417	33.29024114	29.82213806
30.63762685	29.82213806	31.60775409
28.77823803	31.70242773	34.07252075
30.38340607	34.07252075	35.38832704
31.26570991	35.38832704	29.81843791
25.91097967	29.81843791	20.80164812
30.6326076	30.05736665	29.73610786
22.70785747	29.73610786	27.55976323
27.5525789	31.27387958	30.95014547
27.92558322	30.95014547	36.59210849
30.42082078	Inf	31.42660996
27.55406032	31.42660996	29.53385256
27.68854499	29.53385256	28.40423248
27.41681828	30.54282815	31.83798619
29.2255336	31.83798619	27.76904465
27.74242575	28.21114423	33.01383762
26.45977087	Inf	27.80713621
27.52536337	27.80713621	28.03286571
31.79800886	28.03286571	27.09902909
28.09454239	27.09902909	29.69966639
25.82554336	26.99586049	29.29461109
28.27600138	29.29461109	33.16320585
25.61473371	Inf	28.33509042
29.73581285	26.88898816	25.61473371
31.00338471	Inf	29.73581285
27.97155134	28.33509042	27.85637467
26.22970894	27.85637467	25.37346961
29.56811103	25.37346961	33.06888687
25.46000279	33.06888687	28.35169131
34.32731654	Inf	36.75567708
33.67304384	Inf	34.41432171
31.90929267	29.02657646	32.43920019
32.9226673	36.75567708	32.29280567
34.93798413	32.29280567	35.73239983
29.07346402	35.73239983	40.65915758
26.54889834	33.5619108	31.68703373
27.67669162	29.39807558	26.54889834
30.39804541	31.68703373	29.71482973
29.04552069	29.71482973	32.73353952
