# Supplementary material for: Cell aging preserves cellular immortality in the presence of lethal levels of damage
Source: PLoS Biol. 2019 May 23;17(5):e3000266. doi: 10.1371/journal.pbio.3000266 (PMC6532838; doi:10.1371/journal.pbio.3000266)
Supplement: S4 Data — Data for wild-type trios comprising a mother and its 2 daughters, exposed to 70, 700, 1,000, 1,500, or 3,000 ms of light excitation. (XLSX) [file pbio.3000266.s011.xlsx]

## Sheet: Sheet1
Light exposure (ms)	Doubling times (min)
	New daughter DT	Old daughter	Mother
70	20.1675	23.8499	24.3784
70	21.5689	23.3303	22.3493
70	18.7393	22.3493	22.1846
70	21.1686	22.1846	23.3986
70	19.9116	23.3986	24.0952
70	21.4337	24.0952	26.9213
70	21.7847	26.9213	26.1346
70	20.467	26.1346	23.3287
70	22.5972	23.3287	24.568
70	21.782	24.568	23.279
70	21.5345	23.279	24.4544
70	20.572	24.4544	24.9507
70	21.4945	24.9507	25.0929
70	21.2602	25.0929	23.1728
70	20.2193	23.7041	22.7089
70	21.0325	22.7089	23.0304
70	21.5019	23.0304	23.2658
70	20.3866	23.2658	23.3416
70	22.5804	23.3416	22.8107
70	20.4865	22.8107	24.9231
70	21.2952	24.9231	25.7611
70	22.944	25.7611	23.8585
70	19.8897	23.8585	23.3559
70	21.1876	23.3559	21.302
70	23.033	21.302	21.8992
70	20.0604	21.8992	22.0042
70	20.5917	22.0042	24.9266
70	21.446	24.9266	23.8111
70	22.4001	23.8111	20.9975
70	20.4437	20.9975	22.5599
70	19.6122	22.5599	22.8286
70	20.5262	22.8286	24.7545
70	20.679	24.7545	24.613
70	22.3224	24.613	22.5641
70	19.4848	22.5641	26.4396
70	19.4941	26.4396	24.0148
70	21.0525	24.0148	23.9734
70	20.3172	23.9734	23.2653
70	21.4546	23.2653	19.9093
70	20.7403	19.9093	21.1567
70	21.2889	21.1567	19.6554
70	22.422	19.6554	22.195
70	23.8415	22.195	21.2394
70	20.4066	21.2394	22.2668
70	19.2459	22.2668	24.2141
70	22.1252	24.2141	22.3393
70	21.3966	22.3393	22.5031
70	19.7568	22.5031	22.0068
70	20.0904	21.7063	19.7568
70	20.6679	22.0068	21.4312
70	20.2796	25.0009	24.2648
70	22.6144	22.9892	25.0009
70	24.221	24.4122	22.9892
70	24.3403	24.339	24.4122
70	22.0516	20.3482	24.339
70	21.9925	21.297	20.3482
70	22.0128	22.1213	21.9925
70	20.8713	20.8543	21.297
70	18.9039	19.2828	20.8713
70	19.4533	22.7625	20.8543
70	20.4631	25.229	22.7625
70	26.103	27.0946	25.229
70	24.4724	23.6598	27.0946
70	22.243	21.0519	26.103
70	24.1058	21.715	23.6598
70	21.3589	21.5369	22.9172
70	21.0741	20.6522	21.5369
70	20.2458	22.5745	20.6522
70	22.3923	22.3602	22.5745
70	23.2581	23.6949	22.3602
70	23.2656	22.8974	22.3923
70	22.1351	20.855	23.2581
70	21.7746	21.1794	23.6949
70	22.9037	23.1358	21.1794
70	22.8926	23.3263	21.7746
70	23.5561	22.2472	22.9037
70	22.6097	20.9764	23.1358
70	20.1048	20.3392	20.9764
70	21.8324	20.9157	20.3392
70	20.2552	20.0938	20.9157
70	19.6874	21.3692	20.0938
70	22.3997	26.2242	21.3692
70	23.6711	25.0697	26.2242
70	27.4065	30.5507	25.0697
70	25.0268	23.2707	30.5507
70	23.3841	22.7081	23.2707
70	22.5015	23.3435	22.7081
70	22.3806	22.1722	23.3435
70	21.0961	23.5456	22.1722
70	21.0408	21.109	23.5456
70	21.57	23.3331	21.109
70	21.7918	23.0939	23.3331
70	19.5512	21.3618	21.7918
70	22.5273	23.3396	23.0939
70	22.8042	26.7396	23.3396
70	20.7659	23.1401	26.7396
70	20.5355	21.5746	23.1401
70	19.696	21.1969	21.5746
70	20.4778	21.8707	21.1969
70	22.0289	22.0436	21.8707
70	21.6547	21.2118	22.0436
70	21.866	22.8023	21.2118
70	22.2074	24.1921	22.8023
70	22.9665	24.0036	24.1921
70	21.3563	23.6776	24.0036
70	21.9859	23.2676	23.6776
70	23.747	24.5917	23.2676
70	20.763	22.9251	24.5917
70	22.6209	20.8929	21.1009
70	20.9262	21.5708	20.8929
70	24.209	23.353	21.5708
70	23.1896	23.194	23.353
70	23.7226	23.2983	23.194
70	22.5216	23.6207	23.2983
70	21.6715	22.2373	23.6207
70	21.4325	20.968	22.2373
70	20.7454	22.465	20.968
70	19.8158	21.5005	22.465
70	21.7488	22.5446	23.5092
70	21.0766	25.1026	24.1013
70	24.4178	22.6589	23.8936
70	21.4138	23.8936	22.8871
70	22.6242	22.8871	25.8192
70	23.171	25.8192	23.6147
70	20.7575	23.6147	22.9755
70	20.402	22.9755	22.0737
70	20.3827	20.5898	20.402
70	21.0798	22.0737	22.9905
70	22.2393	22.9905	24.2415
70	21.1851	24.2415	23.8898
70	21.8003	23.8898	21.1133
70	19.2826	21.1133	19.5123
70	21.8068	24.5351	21.8374
70	20.886	21.8374	21.5168
70	21.4892	23.0751	21.106
70	21.933	22.6436	24.481
70	22.1419	24.481	23.0216
70	20.3865	21.4174	24.467
70	21.2362	24.467	23.527
70	19.3075	19.4851	21.2362
70	20.2978	23.527	23.1084
70	21.7519	23.1084	22.198
70	21.4167	22.198	25.6513
70	22.7031	25.6513	23.7998
70	19.4645	23.7998	22.0138
70	19.6119	22.0138	21.1637
70	20.3879	21.1637	21.4082
70	20.521	21.4082	21.2045
70	20.3907	21.2045	20.3808
70	21.1957	20.3808	23.3617
70	23.3459	23.3617	23.9713
70	24.2454	23.9713	25.5577
70	22.5097	25.5577	20.6966
70	21.3863	20.6966	23.9089
70	20.5283	23.9089	26.711
70	19.8786	21.013	20.5283
70	23.6647	26.711	21.598
70	22.6082	21.598	27.1901
70	23.1811	22.5512	22.6082
70	22.4836	27.1901	27.8006
70	24.2249	27.8006	23.3944
70	21.4002	25.1074	25.2999
70	22.4996	22.9166	21.4002
70	20.2493	25.2999	20.2335
70	22.9272	23.0688	19.3173
70	23.433	23.6654	24.7705
70	21.7281	24.7705	24.5414
70	23.2251	24.5414	27.5674
70	24.383	27.5674	21.5734
70	20.7287	22.987	25.4881
70	30.0272	31.1615	40.5229
70	20.1128	27.0356	25.4208
70	19.7889	25.4208	22.2083
70	20.3667	24.1697	22.769
70	22.0622	22.769	25.2338
70	23.2839	25.2338	25.8008
70	22.3121	24.5744	24.16
70	20.1526	24.16	21.9256
70	19.6605	21.9256	26.6828
70	22.3735	26.6828	22.4178
70	21.3194	24.42	24.4726
70	22.1517	24.4726	24.5019
70	22.0905	24.5019	27.0157
70	22.0411	27.0157	23.7316
70	19.5792	23.7316	24.5306
70	20.4757	24.5306	26.3083
70	20.7973	26.3083	24.6905
70	18.7886	24.6905	25.1278
70	21.2282	25.1278	25.3149
70	22.1142	25.3149	25.4406
70	22.7872	25.4406	22.516
70	21.5585	21.8438	22.7872
70	20.2199	22.516	24.4405
70	21.7301	24.4405	23.3789
70	20.3738	23.3789	22.4193
70	19.244	21.4752	20.3738
70	22.5649	22.4193	24.6318
70	19.6009	24.6318	24.9093
70	22.3132	24.9093	23.9509
70	20.8789	23.9509	22.2875
70	22.2281	22.2875	26.5338
70	19.231	26.5338	22.0827
70	18.4845	22.0827	24.5622
70	22.3605	24.5622	22.1954
70	20.7931	22.1954	24.3749
70	19.812	24.3749	24.5265
70	20.3958	24.5265	24.6458
70	21.1495	24.6458	22.7759
70	19.7003	22.4231	21.1495
70	21.6555	22.7759	22.5851
70	21.5421	22.5851	23.8659
70	20.7531	23.8659	24.8268
70	20.3942	24.8268	23.661
70	21.9894	23.661	22.753
70	19.5216	22.1194	21.9894
70	20.6727	22.753	25.5988
70	21.3603	25.5988	22.095
70	21.4401	21.6791	22.1056
70	18.7543	22.1056	24.1707
70	18.9902	24.1707	22.8311
70	23.0587	23.7846	18.9902
70	21.4529	22.8311	21.6296
70	22.3051	21.6296	22.967
70	20.6231	22.967	22.5575
70	21.6002	22.5575	22.4813
70	21.4387	22.4813	24.5221
70	21.5193	24.5221	23.2666
70	20.7894	23.2666	25.4036
70	20.0018	24.0771	20.7894
70	19.8466	25.4036	24.2148
70	20.9378	21.5957	19.8466
70	22.6335	24.2148	23.332
70	22.1123	23.332	25.9599
70	20.4381	25.9599	22.2817
70	21.4034	24.8864	22.4707
70	20.0992	19.0419	21.4034
70	22.599	22.4707	26.4093
70	22.8691	26.4093	25.5679
70	22.5115	25.5679	25.3855
70	21.4137	22.2509	22.5115
70	20.2692	25.3855	25.8339
70	19.4399	25.8339	20.7192
70	19.3093	20.7192	19.5419
70	21.3399	19.5419	18.3725
70	20.821	18.3725	21.6555
70	21.2618	22.6155	20.821
70	19.9698	21.6555	25.373
70	21.3973	21.4547	19.9698
70	21.1661	25.373	20.968
70	20.2476	20.968	21.6116
70	19.42	21.6116	23.3004
70	23.1877	23.3004	24.8755
70	23.6528	24.8755	24.0105
70	23.9432	23.7139	23.6528
70	24.2108	24.0105	23.3186
70	23.1135	21.5358	24.2108
70	23.232	23.3186	22.8325
70	21.0009	22.8325	18.2423
70	21.2501	18.2423	20.5547
70	19.8983	20.5547	23.1251
70	20.1999	23.1251	19.407
70	20.8764	19.407	22.897
70	22.0265	22.897	21.3751
70	23.8881	21.3751	20.4378
70	21.518	20.4378	22.9561
70	21.6205	22.9561	21.0152
70	18.7068	21.0152	22.1478
70	20.8086	22.1478	20.4112
70	22.7196	20.4112	22.1916
70	20.2848	22.1916	22.0471
70	20.4884	22.0471	21.9081
70	21.8358	21.9081	21.4204
70	21.0908	21.4204	21.1414
70	21.7582	21.1414	23.6623
70	20.6612	23.6623	21.8098
70	21.6857	21.8098	21.5723
70	20.7859	21.5723	20.3189
70	21.6394	20.3189	19.2903
70	20.0689	19.2903	19.6523
70	21.2182	19.6523	20.408
70	20.8476	20.408	21.2505
70	22.1502	21.2505	19.3525
70	19.8008	21.8626	22.1502
70	19.6301	19.3525	22.1002
70	21.857	22.1002	23.8834
70	20.3363	21.0297	21.857
70	21.5886	23.8834	21.6337
70	20.7811	21.6337	22.8972
70	21.4479	22.8972	22.5411
70	22.2821	22.5411	22.7196
70	22.4679	22.7196	21.1273
700	23.8202	25.7102	26.328
700	22.7182	26.7237	25.6305
700	22.5399	25.3692	27.1541
700	21.5556	27.1541	24.0532
700	22.2819	24.0532	27.8612
700	24.0069	25.3945	23.7983
700	24.9207	25.6534	26.4244
700	23.4818	26.6968	24.1783
700	23.2566	24.1783	26.8772
700	23.5206	26.8772	26.8233
700	22.1712	26.8233	23.0688
700	21.962	23.0688	24.3729
700	21.7725	24.3729	26.7116
700	22.8781	26.7116	25.1583
700	21.388	25.1583	26.1596
700	22.0849	24.5986	22.5097
700	23.3981	22.5097	25.2768
700	20.7539	24.4623	25.5272
700	22.1915	25.5272	23.3596
700	23.2441	23.3596	24.9674
700	22.5006	24.9674	27.7821
700	22.475	22.6575	21.3733
700	24.8306	24.9507	21.4392
700	22.9967	24.1125	23.5331
700	23.5974	23.5331	25.3119
700	21.2262	25.3119	23.0501
700	22.064	24.9796	24.3815
700	23.6741	25.2688	24.9796
700	23.6491	23.5378	25.3575
700	21.7058	25.0599	23.5378
700	22.4041	24.343	25.0599
700	21.459	24.3256	24.343
700	23.8619	26.5342	24.3256
700	23.269	27.4677	26.1855
700	23.8104	26.2691	24.9011
700	21.7811	21.6087	26.2691
700	24.3841	26.1663	21.6087
700	20.9462	24.9317	26.1663
700	24.0916	26.179	24.9317
700	23.1018	23.4519	26.179
700	21.5506	20.9662	23.4519
700	23.4627	24.9161	20.9662
700	25.095	24.2029	24.9161
700	23.2817	23.6429	24.2029
700	22.8882	23.5032	23.6429
700	22.041	22.2257	23.5032
700	22.4689	26.4773	22.2257
700	23.2244	28.1582	26.4773
700	22.7129	24.5581	29.3224
700	22.0986	25.5176	24.5581
700	22.7294	24.3671	25.5176
700	23.8996	27.5182	23.9464
700	22.9585	25.9734	27.5182
700	21.4209	26.4639	25.9734
700	21.2372	25.4313	26.4639
700	23.0115	26.167	25.4313
700	23.6475	26.045	26.167
700	23.1913	26.4841	26.045
700	23.7073	24.8858	26.4841
700	23.1054	26.5549	25.6884
700	23.8442	24.715	26.5549
700	21.6906	29.0378	24.715
700	20.4931	25.8616	29.0378
700	23.1281	31.4371	25.8616
700	22.487	26.9224	31.4371
700	21.0314	21.5247	26.9224
700	23.8506	25.246	21.5247
700	24.6156	27.4557	27.809
700	22.4356	24.851	27.4557
700	22.6542	25.5776	24.851
700	24.9208	27.0346	27.8698
700	20.5146	26.4379	27.0346
700	22.7772	23.5499	24.9529
700	21.0661	24.9529	26.3807
700	20.1973	26.3807	24.176
700	21.3	24.176	23.1749
700	21.6233	26.0156	21.6075
700	20.6556	21.6075	23.7864
700	22.9465	23.7864	26.3457
700	23.8979	26.3457	28.1384
700	24.6045	28.1384	27.1273
700	23.8197	27.1273	24.7708
700	21.8919	22.7434	27.8966
700	23.9256	27.8966	25.3197
700	24.4508	25.3197	28.159
700	20.3205	21.6757	21.7962
700	21.2546	21.7962	24.8026
700	23.4989	24.8026	23.564
700	22.5107	23.564	23.7523
700	20.9787	23.7523	24.5128
700	22.6589	24.5128	22.1099
700	23.1424	22.1099	23.0838
700	20.9056	23.0838	28.984
700	24.787	28.984	29.4212
700	26.9722	29.4212	27.2684
700	25.2708	27.2684	25.3044
700	22.4913	25.3044	25.5197
700	21.8909	25.5197	24.138
700	21.8208	24.138	25.0809
700	22.0804	26.5046	25.3233
700	23.0549	25.3233	22.5397
700	21.468	22.5397	20.8457
700	22.9822	23.8644	23.9543
700	22.5706	23.9543	25.3473
700	22.6074	25.3473	25.2165
700	21.4864	25.2165	23.2248
700	22.343	23.2248	23.1266
700	24.6624	26.1163	28.4408
700	22.1327	28.4408	23.8509
700	24.3355	27.3889	29.6956
700	22.5964	26.3537	26.779
700	21.9176	26.779	25.2551
700	21.8541	25.2551	24.3116
700	21.3322	24.3116	24.4108
700	23.014	26.6725	23.3636
700	22.3128	23.3636	25.9639
700	19.8839	25.9639	25.7971
700	21.7783	25.7971	24.4664
700	22.9463	24.4664	27.6527
700	24.4204	27.6527	26.8057
700	22.6062	26.8057	24.8325
700	24.2042	24.8325	28.6216
700	21.3515	28.6216	24.203
700	22.8021	24.3466	24.7961
700	25.8154	24.7961	28.3479
700	23.9837	28.3479	24.7964
700	21.6001	28.1589	25.7679
700	21.6605	25.7679	23.607
700	21.4814	23.607	22.3885
700	22.3119	22.3885	21.5393
700	20.9449	21.5393	23.0059
700	23.2858	23.0059	24.9539
700	20.9486	24.9539	25.9082
700	21.6278	25.8255	24.4276
700	22.3582	24.4276	22.4663
700	21.8528	26.4728	28.7264
700	22.337	28.0054	25.76
700	23.858	25.76	27.1985
700	25.039	27.1985	28.3046
700	23.1412	25.2881	29.6625
700	23.876	29.6625	25.9365
700	21.8029	25.9365	26.3095
700	22.5637	26.3095	25.3827
700	21.999	25.3827	23.8805
700	23.7486	23.8805	23.6363
700	21.892	23.6363	23.2678
700	21.6516	23.2678	23.6786
700	22.8241	23.6786	24.3631
700	22.0389	24.3631	24.898
700	20.1359	24.898	22.9359
700	22.2708	22.9359	25.7676
700	22.5602	25.7676	26.8952
700	23.2862	26.8952	22.6775
700	21.0677	22.6775	23.5463
700	22.9654	23.5463	23.1688
700	21.6242	23.1688	24.7897
700	22.1815	24.7897	22.8348
700	22.8431	22.8348	24.7641
700	20.9036	24.7641	23.3061
700	23.6507	27.7739	25.3017
700	23.3319	25.3017	24.8736
700	21.4127	24.8736	24.0273
700	22.3642	24.0273	22.3451
700	22.0986	25.3948	23.3819
700	23.0427	23.3819	25.1445
700	26.1579	26.0285	23.493
700	22.6122	23.493	23.6196
700	22.0689	23.6196	22.8471
700	23.2251	22.8471	25.2572
700	23.7717	25.2572	26.9795
700	24.0201	26.9795	24.5062
700	22.3423	23.9819	26.154
700	22.8736	26.154	25.062
700	22.7998	25.062	25.8983
700	23.9789	25.8983	26.4039
700	22.8614	26.4039	23.7582
700	23.5577	23.7582	24.8737
700	23.2397	24.8737	22.257
700	22.1975	22.257	24.7567
700	21.0453	31.2964	26.8161
700	23.3136	26.8161	25.3027
700	21.3382	25.3027	24.4083
700	22.7388	24.4083	25.1981
700	23.1914	25.1981	22.258
700	22.8157	22.258	24.8884
700	22.5356	24.8884	26.9158
700	20.692	26.9158	23.2377
700	21.4872	23.2377	22.1912
700	23.2164	22.1912	21.6498
700	23.3031	21.6498	22.5853
700	21.6672	22.5853	23.7141
700	20.7631	23.7141	24.7319
700	21.1258	24.7319	22.655
700	23.8399	22.655	25.0831
700	24.172	25.0831	28.0241
700	23.9603	28.0241	26.1198
700	24.045	26.1198	24.8922
700	22.836	24.5729	25.4326
700	22.6287	25.4326	25.7016
700	24.1193	25.7016	24.9831
700	23.1076	24.9831	23.2618
700	23.5532	25.2853	22.4831
700	22.3641	26.1292	24.1832
700	22.9684	24.1832	27.6412
700	25.2057	27.6412	24.2264
700	24.4396	24.2264	26.034
700	22.9345	26.034	24.0533
700	22.4468	24.0533	24.9975
700	25.0906	24.9975	24.9999
700	23.7742	24.9999	23.071
700	23.8846	23.071	21.7181
700	22.3793	21.7181	24.5426
700	25.3785	24.5426	29.5633
700	26.9227	29.5633	28.0147
700	29.1137	28.0147	28.9662
700	27.699	28.9662	30.341
700	28.0793	30.341	29.2983
700	23.1345	22.8149	24.5219
700	22.5628	24.5219	21.9882
700	23.8682	21.9882	23.9209
700	21.9799	23.9209	22.7093
700	24.2837	22.7093	22.8059
700	24.2269	22.8059	24.4435
700	22.9461	24.4435	26.6162
700	24.1516	26.6162	21.7333
700	21.6701	21.7333	23.0427
700	21.5901	23.0427	26.0035
700	26.5892	26.0035	22.9163
700	25.3126	22.9163	22.0356
700	23.8042	25.0678	26.0925
700	24.0086	26.5124	24.4242
700	20.707	24.7372	22.5939
700	23.7901	24.9553	23.9864
700	21.9069	23.9864	24.4747
700	22.062	24.4747	25.723
700	24.7881	25.723	28.2532
700	23.6013	28.2532	27.9138
700	26.4272	27.9138	27.816
700	23.1971	24.7392	22.9687
700	21.0811	22.9687	23.0396
700	21.3779	23.0396	25.1865
700	22.3196	25.1865	25.4599
700	23.9934	25.4599	24.8086
700	22.2846	24.8086	24.3642
700	22.0304	24.3642	24.1769
700	22.8375	24.1769	23.4845
700	21.4075	23.4845	23.7326
700	23.8949	23.7326	25.6385
700	23.4804	25.6385	24.1218
700	21.2137	24.1218	24.2242
700	21.3246	24.2242	28.2786
700	24.1558	28.2786	25.5889
700	24.9442	25.5889	23.3557
700	24.7033	23.3557	26.5769
700	23.7555	26.5769	27.4395
700	21.9465	27.4395	25.9709
700	24.0019	25.9709	22.1958
700	22.8108	22.1958	23.9211
700	23.6482	23.4428	23.2944
700	23.9664	23.2944	26.4527
700	24.1011	26.4527	23.1842
700	21.6515	23.1842	21.5517
700	22.0197	21.5517	24.8013
700	22.2094	24.8013	24.757
700	23.838	24.757	22.2413
700	22.1519	22.2413	24.7502
700	20.9378	24.7502	25.6805
700	22.8249	23.4064	23.9501
700	20.315	23.9501	21.3212
700	22.3282	25.028	25.357
700	22.4165	25.357	23.8915
700	23.7704	23.8915	23.1932
700	20.9436	23.1932	25.5139
700	23.2671	23.8439	22.5998
700	25.1438	22.5998	25.9483
700	24.2815	25.9483	26.4944
700	23.5969	26.4944	29.6998
700	26.9042	29.6998	23.924
700	24.7813	24.4149	25.4104
700	22.1539	25.2823	22.1256
700	21.2642	22.1256	24.725
700	22.2674	24.0274	24.434
700	20.5482	24.434	24.491
700	23.6689	24.491	22.9852
700	22.7265	22.9852	24.6545
700	22.7452	24.6545	25.7973
700	25.2927	25.7973	24.8229
700	23.3713	24.8229	24.8614
700	20.2528	24.8614	24.7219
700	20.092	22.8576	23.2087
700	24.2981	23.2087	25.9529
700	25.0674	25.9529	24.3448
700	21.8077	24.3448	23.177
700	21.5755	23.177	22.8211
700	21.5684	22.8211	24.4871
700	24.4422	24.4871	22.8537
700	22.8645	22.8537	21.7983
700	23.3235	21.7983	23.6958
700	22.619	23.6958	23.5887
700	24.3772	23.5887	24.2078
700	22.6036	24.2078	24.3107
700	24.0441	24.3107	27.3461
700	25.3555	27.3461	24.107
700	24.6654	24.9958	26.7388
700	24.418	26.7388	25.0969
700	21.1512	25.0969	24.4289
700	21.8001	24.4289	24.982
700	22.7008	24.982	25.3494
700	23.0894	25.3494	24.4727
700	23.1137	24.4727	23.2657
700	22.0614	23.2657	24.9286
700	21.4433	24.9286	26
700	26.0282	26	25.1289
700	23.1395	25.1289	25.1837
700	22.6497	25.1837	23.6505
700	21.9663	23.6505	24.5929
1000	25.9739	26.7703	25.8478
1000	24.0838	25.8478	27.3791
1000	25.1296	27.3791	29.2472
1000	26.9504	29.2472	31.4304
1000	25.4709	31.4304	29.8284
1000	26.8595	29.8284	31.376
1000	25.8214	31.376	29.0637
1000	30.7276	27.4241	25.8214
1000	26.5792	29.0637	25.3039
1000	22.8226	27.2204	24.5852
1000	24.5074	24.5852	30.6588
1000	27.9446	30.6588	25.9321
1000	25.9597	25.9321	25.3298
1000	25.986	25.3298	27.4543
1000	24.8745	27.4543	24.4175
1000	24.4477	24.4175	27.2966
1000	26.2844	27.2966	24.8928
1000	24.1783	24.8928	25.4581
1000	24.0939	25.4581	25.2952
1000	24.4687	25.2952	26.8227
1000	24.0126	26.8227	24.6464
1000	25.8307	24.6464	22.6396
1000	23.8941	22.6396	25.6579
1000	24.1634	25.6579	26.3887
1000	26.3657	26.3887	23.0011
1000	28.3246	28.1975	26.6762
1000	27.1609	26.6762	28.0549
1000	23.6978	28.0549	26.6318
1000	26.1703	26.6318	25.2816
1000	24.6431	25.2816	28.2215
1000	24.8032	28.2215	27.9341
1000	24.2173	27.9341	26.2278
1000	24.367	26.2278	27.7778
1000	24.9042	27.7778	31.9174
1000	28.3578	31.9174	32.5712
1000	23.0324	31.4428	30.1809
1000	27.2684	30.1809	33.5858
1000	23.721	27.0366	26.049
1000	22.8266	26.049	25.2545
1000	25.4604	25.2545	26.8364
1000	22.1992	26.8364	24.7502
1000	28.5607	29.0364	28.2828
1000	28.1112	28.2828	28.2674
1000	24.479	28.2674	26.5396
1000	25.8728	26.5396	27.9532
1000	22.7566	27.9532	27.6293
1000	25.6913	27.6293	29.8536
1000	27.0378	21.976	25.6913
1000	27.3748	29.8536	27.1108
1000	27.5177	27.1108	26.2786
1000	27.488	26.2786	26.8607
1000	21.1157	26.9557	29.3625
1000	30.9045	28.314	21.1157
1000	25.1053	29.3625	30.8002
1000	24.121	30.8002	28.7139
1000	26.587	28.7139	24.4004
1000	26.6864	24.4004	25.2402
1000	24.2272	25.2402	25.3058
1000	25.8613	25.3058	24.614
1000	28.4961	24.614	23.9654
1000	26.1547	23.9654	25.4009
1000	24.688	25.4009	24.3859
1000	25.8017	24.3859	30.6498
1000	28.0342	30.6498	24.6498
1000	23.8624	24.6498	26.6527
1000	23.9517	26.6905	23.8624
1000	26.9642	26.6527	27.8067
1000	28.1969	27.8067	27.1902
1000	23.6895	27.1902	23.2971
1000	21.9597	30.5981	24.3447
1000	27.6824	25.2603	23.6852
1000	27.7361	28.1902	25.2603
1000	24.4345	26.0693	28.1902
1000	25.761	29.1069	26.0693
1000	26.5323	29.4886	29.1069
1000	22.6165	29.3885	29.4886
1000	27.1979	24.9757	29.3885
1000	24.5435	25.8458	24.9757
1000	24.2674	25.0988	25.8458
1000	24.8128	30.7119	25.0988
1000	23.0637	23.9153	24.3233
1000	22.8217	24.3957	23.9153
1000	23.8034	26.1132	24.3957
1000	20.7414	26.2347	26.1132
1000	25.6769	24.6591	20.7414
1000	25.8746	24.5949	26.2347
1000	20.47	27.6986	24.5949
1000	25.6776	28.9622	27.6986
1000	23.6565	28.2691	28.9622
1000	28.4681	30.6197	28.2691
1000	24.8181	25.5266	30.6197
1000	25.2918	24.8727	25.5266
1000	25.616	26.7342	24.8727
1000	25.1978	25.4815	26.7342
1000	24.9975	25.6565	25.4815
1000	24.2718	23.9623	25.6565
1000	23.8697	27.0504	23.9623
1000	25.1239	24.9479	27.0504
1000	24.1278	27.3531	24.9479
1000	28.7453	25.8211	27.3531
1000	28.5302	30.2963	25.8211
1000	26.2282	29.5541	30.2963
1000	24.7727	27.6497	29.5541
1000	26.4706	30.0017	30.136
1000	24.4559	26.4988	24.8767
1000	24.8194	24.2754	26.4988
1000	27.2093	25.4452	24.2754
1000	26.2719	26.9483	25.4452
1000	25.1518	25.9996	26.9483
1000	26.301	28.3488	25.9996
1000	25.3387	29.7775	28.3488
1000	25.7341	33.8014	29.7775
1000	24.6265	27.3582	25.3387
1000	23.6974	29.1089	33.8014
1000	28.989	27.492	25.7341
1000	26.1109	29.8508	29.1089
1000	24.8347	25.1094	29.8508
1000	26.4465	28.5731	25.1094
1000	26.9938	26.6513	28.5731
1000	23.5135	31.7062	26.6513
1000	28.9486	26.4868	31.7062
1000	26.8604	26.3734	26.4868
1000	24.5035	27.7699	26.3734
1000	27.357	25.3176	24.5035
1000	26.3325	25.0596	27.7699
1000	23.9732	28.3823	25.0596
1000	25.1076	23.8731	23.9732
1000	25.9807	26.7049	28.3823
1000	25.4852	23.6413	25.9807
1000	23.2406	25.1108	25.3111
1000	26.3276	27.9065	25.1108
1000	22.3576	26.9228	27.9065
1000	24.0663	27.151	28.198
1000	26.4883	28.198	28.7754
1000	23.875	28.7754	31.3536
1000	28.0145	31.3536	26.6548
1000	21.7292	25.7254	24.6895
1000	21.5267	24.6895	23.4803
1000	21.7504	23.4803	25.5278
1000	23.9201	25.6512	25.1207
1000	23.498	25.1207	26.538
1000	25.5344	26.538	29.1021
1000	24.4961	29.1021	24.3978
1000	24.2934	24.3978	29.7287
1000	22.8444	29.7287	26.944
1000	23.8992	26.944	28.7894
1000	25.3044	28.7894	28.239
1000	24.0887	28.239	25.7709
1000	22.3789	25.7709	24.4239
1000	22.0994	24.4239	23.3408
1000	21.9175	23.3408	27.8839
1000	22.4328	27.8839	24.9825
1000	23.8262	24.9825	25.451
1000	24.7443	25.451	25.4684
1000	21.941	25.4684	27.2567
1000	26.4199	27.2567	24.09
1000	24.7697	24.09	25.2904
1000	23.4081	25.2904	26.9357
1000	24.3118	26.9357	28.9942
1000	24.054	28.9942	26.7342
1000	23.0387	26.7342	26.6677
1000	21.3914	26.6677	23.7294
1000	23.1775	23.7294	26.552
1500	26.9118	26.5	31.5144
1500	24.0641	29.3775	26.5
1500	24.6662	26.7956	29.3775
1500	28.0106	30.3242	28.6512
1500	27.3981	34.6837	30.3242
1500	23.5723	34.9271	34.6837
1500	23.8564	29.6968	34.9271
1500	26.2065	28.0404	29.6968
1500	27.3327	29.4872	28.0404
1500	32.0215	33.9365	29.4872
1500	25.2796	30.2082	33.9365
1500	26.1612	30.6567	30.2082
1500	32.1241	29.515	26.1612
1500	28.2897	32.3601	30.6567
1500	23.8031	30.1227	32.3601
1500	25.7244	23.532	23.8031
1500	33.9024	29.1937	30.1227
1500	29.1115	23.5549	33.9024
1500	28.6509	34.0529	29.1937
1500	22.4984	28.2283	34.0529
1500	23.596	28.3204	28.2283
1500	33.5823	31.2606	28.3204
1500	29.8094	25.7735	31.2606
1500	27.5355	27.4902	25.7735
1500	27.3027	28.7776	27.4902
1500	25.7318	25.4684	28.7776
1500	24.293	27.1267	25.7318
1500	29.1244	27.8009	25.4684
1500	23.9551	27.5787	29.1244
1500	24.7952	28.844	27.8009
1500	25.9934	27.1409	28.844
1500	26.5134	29.7716	27.1409
1500	24.4088	33.2173	29.7716
1500	24.1236	28.9092	33.2173
1500	26.27	26.5042	28.9092
1500	32.0939	27.9256	26.5042
1500	40.9874	Inf	32.1676
1500	27.8146	30.2558	27.5273
1500	27.2701	27.6024	30.2558
1500	29.2571	26.6905	27.6024
1500	28.2177	26.0761	26.6905
1500	33.3834	32.1445	26.0761
1500	27.6721	26.2931	28.2177
1500	33.4848	32.0696	32.1445
1500	27.1459	29.9276	33.3834
1500	30.8128	31.9066	32.0696
1500	24.8156	28.714	33.4848
1500	28.5843	28.1876	31.9066
1500	28.5965	25.5508	30.8128
1500	28.9763	32.37	28.1876
1500	29.277	32.8676	32.37
1500	28.5329	29.5144	32.8676
1500	32.485	28.5099	29.5144
1500	33.4748	32.5431	28.5099
1500	28.6668	31.8684	32.5431
1500	34.232	31.2067	33.4748
1500	33.6865	31.1926	31.8684
1500	27.0306	26.6639	31.1926
1500	30.8073	30.4722	26.6639
1500	25.23	29.4158	30.4722
1500	30.1103	30.5053	29.4158
1500	23.2071	22.3731	30.5053
1500	27.2193	33.9382	23.2071
1500	28.0975	26.594	22.3731
1500	25.6739	26.5809	26.594
1500	25.9905	32.1613	26.5809
1500	23.0348	36.7767	32.1613
1500	24.2365	30.5146	36.7767
1500	29.8316	29.1557	23.0348
1500	26.7714	33.9625	30.5146
1500	30.7919	28.1561	24.2365
1500	30.5552	33.393	33.9625
1500	32.9429	31.4577	30.5854
1500	31.5642	31.6064	31.4577
1500	29.7195	33.3998	31.6064
1500	26.6586	33.7135	33.3998
1500	29.8024	32.0751	33.7135
1500	30.1914	41.2451	32.0751
1500	27.9306	28.4868	41.2451
1500	25.5634	31.928	28.4868
1500	31.1024	29.2658	27.9306
1500	27.7942	32.3106	31.928
1500	27.0775	28.3483	32.3106
1500	28.9459	30.3204	28.3483
1500	28.0165	28.3297	30.3204
1500	29.1718	23.4486	28.9459
1500	28.5114	28.8205	28.3297
1500	27.6467	31.2369	28.8205
1500	29.603	30.5563	28.5114
1500	29.5592	31.7441	31.2369
1500	30.0303	27.6761	31.7441
1500	28.958	33.2415	27.6761
1500	31.8026	36.1246	28.958
1500	30.0298	31.9955	33.2415
1500	28.7535	31.9475	31.9955
1500	27.4868	30.1678	31.9475
1500	30.8699	31.7924	30.1678
1500	31.9468	32.4763	31.7924
1500	29.15	29.9238	32.4763
1500	31.0296	36.8562	33.6255
1500	29.1126	28.7677	31.3728
1500	26.3238	30.7601	28.7677
1500	29.2144	30.2633	30.7601
1500	24.6387	26.3881	30.2633
1500	28.3566	26.8715	26.3881
1500	28.231	29.6595	26.2258
1500	28.5393	30.0977	29.6595
1500	28.5295	33.2556	30.0977
1500	30.0716	30.768	28.5931
1500	32.9768	27.9801	30.0716
1500	41.7518	Inf	30.768
1500	30.5915	Inf	32.0531
1500	28.0981	Inf	30.011
1500	Inf	Inf	48.4062
1500	30.2371	48.4062	28.3221
1500	25.8137	28.3221	25.0652
1500	21.9526	25.0652	29.4773
1500	26.1174	21.6526	26.7992
1500	23.3772	26.7992	28.6571
1500	22.6673	28.6571	26.2397
1500	26.7558	26.2397	27.1982
1500	24.1119	27.1982	27.5519
1500	24.9285	27.5519	29.0626
1500	27.9362	29.0626	29.0676
1500	26.8827	29.0676	18.0543
1500	25.1008	18.0543	35.4451
1500	28.3058	29.7976	29.3119
1500	28.0339	32.3284	31.702
1500	30.1873	28.604	27.0181
1500	23.1347	24.1377	27.4431
1500	28.9282	27.4431	26.1902
1500	26.0141	27.3448	27.8002
1500	25.6194	27.8002	26.7651
1500	26.5638	24.7446	25.6194
1500	25.9932	26.7651	30.6076
1500	29.3857	30.6076	26.1946
1500	29.9567	25.2446	29.3857
1500	29.3512	26.1946	28.9407
1500	27.524	28.9407	32.7174
1500	26.2959	32.4439	27.524
1500	24.3329	32.7174	29.8862
1500	29.7826	27.949	33.0549
1500	21.5809	33.0549	32.9975
1500	31.2594	32.0352	21.5809
1500	25.9194	32.9975	32.9541
1500	28.3444	36.7126	31.9117
1500	26.8019	27.588	29.0703
1500	30.6083	31.9117	31.1915
1500	27.6256	26.5832	30.6083
1500	26.076	31.1915	31.5486
1500	27.6498	31.5486	28.3605
1500	23.9384	28.3605	27.4347
1500	28.7388	27.4347	23.6365
1500	24.4676	23.6365	29.7344
1500	28.4275	29.7344	31.8446
1500	32.2266	31.8446	31.5825
1500	28.899	31.5825	34.9529
1500	30.749	34.9529	28.2371
1500	28.493	28.2371	34.3682
1500	31.8481	34.3682	29.0503
1500	35.8312	29.0503	27.1949
1500	31.1329	31.9863	35.8312
1500	34.8362	27.1949	29.5188
1500	29.7289	29.5188	32.2942
1500	31.8566	34.9474	29.7289
1500	36.5368	32.2942	32.5407
1500	35.8513	32.5407	27.8919
1500	28.9755	29.3667	35.8513
1500	27.2009	27.8919	30.4931
1500	37.7419	28.9292	27.2009
1500	36.4664	30.4931	33.4662
1500	24.4709	31.7505	36.4664
1500	26.9339	33.4662	28.182
1500	27.7353	28.182	29.9125
1500	27.442	24.9691	27.7353
1500	28.342	29.9125	28.4097
1500	33.189	29.7252	28.342
1500	32.3142	28.4097	32.2675
1500	22.7801	32.2675	24.7251
1500	24.8374	29.5842	20.1553
1500	25.6179	24.2284	24.8374
1500	37.3226	Inf	34.7601
1500	Inf	Inf	176.266
1500	31.7919	176.266	33.4163
1500	Inf	Inf	25.0866
1500	27.5823	25.0866	26.0203
1500	22.8216	26.0203	30.0332
1500	28.5218	30.0332	31.1163
1500	29.074	31.1163	25.7738
1500	23.3178	25.7738	21.7248
1500	23.0905	27.6547	29.4867
1500	23.0732	29.4867	28.6906
1500	28.5201	28.6906	30.5697
1500	29.8237	30.5697	26.6447
1500	28.4556	26.6447	25.8356
1500	26.5101	33.9812	30.6965
1500	30.2222	30.6965	29.3392
1500	25.951	29.3392	29.374
1500	26.519	29.374	25.6748
1500	28.886	28.1939	29.8671
1500	27.1277	29.8671	31.3146
1500	26	31.3146	28.9082
1500	30.7556	28.9082	24.1848
1500	26.3926	24.1848	29.7427
1500	28.8679	29.7427	26.3472
1500	24.5485	26.3472	29.3654
1500	31.4426	29.3654	35.9809
1500	28.6506	35.9809	24.4177
1500	28.0854	24.4177	26.7765
1500	28.269	26.7765	28.482
1500	27.8682	28.482	29.7514
1500	24.0196	29.7514	35.6303
1500	29.2322	35.6303	26.0955
1500	31.3302	22.7634	27.4226
1500	24.5227	27.4226	33.3284
1500	24.4346	24.5675	27.9757
1500	25.9327	29.9993	29.8299
1500	26.8318	29.8299	32.4006
1500	25.0042	32.4006	26.5808
1500	30.0112	25.786	29.4909
1500	24.8944	29.4909	28.6189
1500	26.2322	28.6189	21.8502
1500	23.2502	27.8526	30.2326
1500	26.2992	30.2326	26.0348
1500	26.8383	26.5695	28.7407
1500	27.6818	28.7407	29.2408
1500	28.7468	29.2408	25.7134
1500	22.4222	28.3915	30.4695
1500	30.6255	30.4695	35.9547
1500	27.7757	30.1451	26.2827
1500	26.912	26.2827	30.6861
1500	28.1312	30.6861	27.237
1500	32.763	35.2811	25.5303
1500	34.6642	Inf	34.7601
1500	26.9374	30.224	32.1409
1500	30.3439	32.1409	34.2336
1500	26.8109	34.2336	30.1501
1500	36.5425	32.0799	31.8034
1500	30.4295	31.8034	29.6355
1500	21.5292	29.6355	32.7518
1500	27.2892	32.7518	28.7967
1500	29.3434	28.7967	32.3141
1500	24.6734	32.3141	32.6813
1500	28.1119	32.6813	24.618
1500	28.1792	24.618	26.2091
1500	28.1497	26.2091	27.5721
1500	25.5926	27.5721	28.8228
1500	31.779	31.5545	25.5926
1500	22.0104	28.8228	31.5681
1500	26.2845	31.5681	29.4598
1500	25.274	27.1148	26.2845
1500	26.0464	29.4598	27.6615
1500	26.8813	30.9798	26.0464
1500	33.2425	27.6615	28.3251
1500	25.0469	25.8637	33.2425
1500	26.4167	28.3251	30.2057
1500	23.7722	23.2075	26.4167
1500	29.0814	30.2057	33.2551
1500	28.6253	22.1681	29.0814
1500	29.461	33.2551	23.5468
1500	27.4463	30.1334	32.2042
1500	28.4232	32.2042	34.8747
1500	30.82	32.3227	31.3954
1500	38.4183	31.3954	34.961
1500	27.7161	34.961	30.5487
1500	26.4937	30.5487	33.4351
1500	28.9211	33.5592	30.8656
1500	24.5289	27.9899	28.9211
1500	29.3063	30.8656	29.1014
1500	32.4305	24.8807	29.3063
1500	31.0399	27.2507	31.2356
1500	34.7694	34.7031	30.4491
1500	30.8789	30.4491	34.8804
1500	33.4841	34.8804	35.6456
1500	27.753	35.6456	38.3314
1500	31.5291	38.3314	35.45
1500	32.0854	25.1077	31.5291
1500	24.927	35.45	33.9699
1500	27.3575	33.9699	33.3437
1500	28.6175	33.3437	32.0096
1500	28.7563	29.1576	28.6175
1500	31.5351	32.0096	30.3252
1500	31.0654	30.3252	28.678
1500	25.8335	28.678	31.2931
1500	28.4592	25.2048	25.8335
1500	34.3424	31.2931	32.8069
1500	34.0393	32.8069	40.1647
1500	29.4063	25.7097	34.0393
1500	37.4192	40.1647	32.3506
1500	31.4508	32.3506	30.625
1500	30.5307	30.625	29.8305
1500	32.0622	22.1679	30.5307
1500	29.3731	29.8305	32.63
1500	31.6852	32.63	30.6593
1500	31.3545	30.6593	31.9375
1500	33.3074	30.8601	31.3545
1500	32.7537	31.9375	30.2049
1500	27.5764	30.2049	30.8258
1500	30.0942	26.1255	27.5764
1500	30.7363	30.8258	32.0527
1500	27.8787	32.0527	36.1244
1500	30.1034	36.1244	31.817
1500	33.1046	32.5662	30.1034
1500	35.7599	31.817	32.6923
1500	28.7888	32.6923	30.8824
1500	33.4091	30.8824	33.7653
1500	30.757	26.3854	33.4091
1500	32.1037	33.7653	23.8991
1500	23.2807	23.8991	32.392
1500	26.8701	32.392	27.9947
1500	25.8739	29.9986	26.8701
1500	24.5878	27.9947	25.4369
1500	26.1664	26.9681	24.5878
1500	30.6299	25.4369	23.8026
1500	25.3025	31.8733	30.2732
1500	27.6247	30.2732	32.4705
1500	31.5377	32.4705	30.6093
1500	29.7432	30.6093	31.4923
1500	29.8583	31.4923	33.0884
1500	20.5035	33.0884	32.5882
1500	26.2749	32.5882	30.9058
1500	22.3945	29.5392	30.0527
1500	26.4888	30.0527	28.839
1500	23.3715	28.839	35.099
1500	28.5713	35.099	32.0098
1500	30.453	32.0098	34.0158
1500	27.2884	34.0158	32.4523
1500	29.4483	32.4523	32
1500	30.9241	32	28.9014
1500	23.7708	28.9014	28.8165
1500	29.9644	30.1002	33.581
1500	30.5853	33.581	29.2218
1500	32.4473	30.4533	32.0616
1500	25.9288	31.5942	32.9741
1500	28.284	32.9741	30.2092
1500	25.253	31.9394	31.6686
1500	24.1822	31.6686	34.8665
1500	27.7843	34.8665	30.7908
1500	31.3939	30.7908	30.7362
1500	28.6919	35.9183	35.636
1500	28.2554	35.636	28.5711
1500	27.9581	28.5711	33.2612
1500	25.7339	31.1354	33.1994
1500	28.7539	33.1994	32.7989
1500	30.1842	32.7989	31.2875
1500	30.7712	31.2875	26.3027
1500	28.5439	26.3027	31.3009
1500	29.5196	31.3009	29.5195
1500	28.02	29.5195	32.8869
1500	42.067	32.8869	31.7168
1500	30.7683	34.7018	35.7643
1500	28.6629	35.7643	35.4309
1500	29.3954	35.4309	33.3321
1500	28.5423	31.2429	33.0594
1500	30.9057	37.1421	31.5065
1500	28.3407	31.5065	29.0244
1500	24.6177	29.0244	29.4745
1500	30.2494	29.4745	27.4741
1500	23.4417	27.4741	30.0868
1500	22.444	30.0868	29.6304
1500	26.3652	29.6304	43.2065
1500	26.9921	27.0221	26.5676
3000	27.534	Inf	27.5773
3000	26.5532	26.3355	24.8794
3000	27.2229	27.5773	28.7747
3000	25.7634	28.278	26.1888
3000	27.4013	26.1888	30.3584
3000	26.256	30.3584	26.5543
3000	28.5903	33.7379	34.2437
3000	33.8025	34.2437	31.8199
3000	31.6083	31.8199	30.0229
3000	30.9359	31.8317	31.1113
3000	29.1242	31.1113	34.9973
3000	31.0918	34.9973	37.2365
3000	35.8931	Inf	33.9195
3000	35.0986	31.656	35.8931
3000	33.3835	30.261	35.3337
3000	34.7859	35.3337	26.8367
3000	31.527	26.8367	29.2184
3000	32.4343	29.2184	33.9074
3000	32.6645	33.9074	34.9378
3000	29.4308	34.9378	32.9943
3000	22.5225	32.9943	33.6499
3000	24.3226	33.6499	31.4047
3000	28.4808	31.4047	33.2607
3000	29.6776	33.2607	28.4337
3000	30.6133	28.4337	30.6055
3000	29.1108	30.6055	31.6716
3000	30.4188	31.6716	35.2872
3000	28.8786	35.2872	35.9536
3000	32.1684	35.9536	32.3686
3000	29.2121	32.3686	35.608
3000	28.6271	35.608	35.6864
3000	32.3609	35.6864	30.9556
3000	30.5707	26.8809	32.2109
3000	28.2464	38.5444	32.0961
3000	32.4279	32.0961	36.1501
3000	31.9892	36.1501	36.4704
3000	31.159	36.4704	28.2185
3000	31.312	28.2185	33.0905
3000	32.4237	33.0905	35.0986
3000	36.0421	35.1405	29.351
3000	24.8436	29.351	26.0513
3000	24.6344	26.0513	25.2002
3000	28.2208	26.5839	29.1626
3000	23.9008	29.1626	28.0257
3000	29.6262	28.0257	27.1389
3000	32.5713	27.1389	30.8394
3000	30.9728	33.6182	33.4735
3000	28.7563	33.4735	30.4387
3000	25.5596	30.4387	31.8226
3000	32.3018	31.8226	29.8442
3000	27.1962	33.9756	35.5009
3000	32.0015	35.5009	37.0148
3000	35.8277	37.0148	38.2763
3000	32.0829	38.2763	39.0728
3000	37.0996	39.0728	33.8489
3000	29.9755	33.8489	32.7591
3000	30.767	31.9812	34.6112
3000	32.1008	34.6112	36.5107
3000	33.0585	36.5107	36.5791
3000	26.4732	36.5791	28.8992
3000	24.5991	28.8992	28.7244
3000	59.088	Inf	52.8346
3000	25.4266	32.9111	38.0412
3000	27.5309	37.8697	32.628
3000	29.731	32.628	33.1997
3000	30.6865	36.523	38.9385
3000	41.6057	38.9385	39.2706
3000	29.455	39.2706	32.797
3000	33.27	33.5982	36.6175
3000	35.2459	40.5143	37.9836
3000	35.5442	37.9836	29.9618
3000	25.185	29.9618	27.2757
3000	55.8729	Inf	44.6688
3000	Inf	Inf	55.8729
3000	26.8529	49.8208	28.1879
3000	27.8143	28.1879	24.1773
3000	27.15	24.1773	31.02
3000	31.3061	31.02	28.9317
3000	24.4116	27.4124	26.1212
3000	26.4488	26.1212	31.5976
