# Supplementary material for: Cell aging preserves cellular immortality in the presence of lethal levels of damage
Source: PLoS Biol. 2019 May 23;17(5):e3000266. doi: 10.1371/journal.pbio.3000266 (PMC6532838; doi:10.1371/journal.pbio.3000266)
Supplement: S5 Data — Data for wild-type new and old daughters exposed to 38 °C, 40 °C, or 43 °C. (XLSX) [file pbio.3000266.s012.xlsx]

## Sheet: Sheet1
Temperature (°C)	Elongation rates (min-1)	Daughter
38	0.031264	NA
38	0.030143	NA
38	0.0279093	old
38	0.0298774	old
38	0.0329573	old
38	0.0320104	old
38	0.0313438	old
38	0.0297864	old
38	0.0330267	old
38	0.0304367	old
38	0.0315738	old
38	0.0358612	old
38	0.0301867	old
38	0.0310842	old
38	0.0300902	old
38	0.0288991	old
38	0.0280562	old
38	0.0310292	old
38	0.0334088	old
38	0.0302055	old
38	0.0289138	old
38	0.0300816	old
38	0.0339824	old
38	0.0277454	old
38	0.0289097	old
38	0.0290613	old
38	0.0259013	old
38	0.0284084	old
38	0.0307821	old
38	0.0284377	old
38	0.0241721	old
38	0.0270157	old
38	0.0297704	old
38	0.031135	old
38	0.0296384	old
38	0.0269751	old
38	0.0358201	old
38	0.0251093	old
38	0.0264585	old
38	0	old
38	0.0309733	new
38	0.035816	new
38	0.0311276	new
38	0.0343805	new
38	0.0320295	new
38	0.0365926	new
38	0.0324945	new
38	0.0327763	new
38	0.0308208	new
38	0.0304076	new
38	0.0362409	new
38	0.0318629	new
38	0.0295654	new
38	0.0277819	new
38	0.0316526	new
38	0.0343264	new
38	0.0378142	new
38	0.0324125	new
38	0.0330487	new
38	0.0351496	new
38	0.0345462	new
38	0.0383157	new
38	0.0346474	new
38	0.0333685	new
38	0.0341733	new
38	0.0321619	new
38	0.0330573	new
38	0.0330271	new
38	0.0377183	new
38	0.0369192	new
38	0.0388538	new
38	0.030932	NA
38	0.0295819	NA
38	0.0321524	old
38	0.0280173	old
38	0.029668	old
38	0.0294559	old
38	0.0298313	old
38	0.0271227	old
38	0.0269896	old
38	0.0324149	old
38	0.0304212	old
38	0.0320963	old
38	0.0316974	old
38	0.0329379	old
38	0.0304704	old
38	0.0325399	old
38	0.0301738	old
38	0.0319568	old
38	0.0294567	old
38	0.0291272	old
38	0.0319542	old
38	0.0348913	old
38	0.0322784	old
38	0.0322577	old
38	0.0247819	old
38	0.0276477	old
38	0.0252338	old
38	0.0262181	old
38	0.0283852	old
38	0.0266901	old
38	0.0327915	old
38	0.027548	old
38	0.0296477	old
38	0.0280199	old
38	0.0285111	old
38	0.0271867	old
38	0.0273306	old
38	0.0279951	old
38	0.0294157	old
38	0.0276605	old
38	0.0286261	old
38	0.0277415	old
38	0.0298323	old
38	0.0276053	old
38	0.0287078	old
38	0.0297839	old
38	0.0287296	old
38	0.0309762	old
38	0.0333794	old
38	0.029211	old
38	0.0304546	old
38	0.029317	old
38	0.0255134	old
38	0.0265666	old
38	0.0284047	old
38	0.0310801	old
38	0.0296144	old
38	0.0349477	old
38	0.0314341	old
38	0.0306619	old
38	0.0304744	old
38	0.025366	old
38	0.0315579	old
38	0.0331305	new
38	0.0366389	new
38	0.037913	new
38	0.0313903	new
38	0.0330696	new
38	0.0374093	new
38	0.0340059	new
38	0.0388466	new
38	0.032465	new
38	0.0308395	new
38	0.0326156	new
38	0.0349029	new
38	0.0374329	new
38	0.0325463	new
38	0.0364663	new
38	0.0380932	new
38	0.0305625	new
38	0.0344538	new
38	0.032815	new
38	0.0347581	new
38	0.0341595	new
38	0.0322342	new
38	0.0341453	new
38	0.0316671	new
38	0.0322474	new
38	0.0327781	new
38	0.0359664	new
38	0.0291811	new
38	0.0304832	new
38	0.0372578	new
38	0.0297792	new
38	0.0338532	new
38	0.0340041	new
38	0.0302975	new
38	0.031105	new
38	0.0388999	new
38	0.0306946	new
38	0.036828	new
38	0.0343732	new
38	0.0341822	new
38	0.0327103	new
38	0.0355991	new
38	0.0350528	new
38	0.0326242	new
38	0.0345367	new
38	0.0306303	new
38	0.0345448	new
38	0.0368723	new
38	0.040011	new
38	0.0334598	new
38	0.031488	new
38	0.0400557	new
38	0.0353871	new
38	0.0320928	new
38	0.0322975	new
38	0.0287904	NA
38	0.0267882	NA
38	0.0316532	old
38	0.0339152	old
38	0.0320253	old
38	0.0335696	old
38	0.0307896	old
38	0.032682	old
38	0.0353131	old
38	0.0339356	old
38	0.0314283	old
38	0.0299381	old
38	0.0324723	old
38	0.0348664	old
38	0.0304974	old
38	0.0371469	old
38	0.0301713	old
38	0.0316667	old
38	0.0312618	old
38	0.0335128	old
38	0.0317562	old
38	0.0287776	old
38	0.0271202	old
38	0.0301456	old
38	0.026177	old
38	0.028149	old
38	0	old
38	0.0311325	new
38	0.0385327	new
38	0.0360982	old
38	0.0318079	old
38	0.0311501	old
38	0.0319512	old
38	0.035456	old
38	0.0297992	old
38	0.0340266	old
38	0.0337904	old
38	0.0303234	old
38	0.0352652	old
38	0.0310325	old
38	0.0294853	old
38	0.0301043	old
38	0.0295226	old
38	0.0298125	old
38	0.0348911	old
38	0.0297969	old
38	0.0300747	old
38	0.0317769	old
38	0.032739	old
38	0.0295939	old
38	0.0295707	old
38	0.0303342	old
38	0.0320768	old
38	0.0336293	old
38	0.0330319	old
38	0.0319983	old
38	0.0291068	old
38	0.0306765	old
38	0.0281008	old
38	0.0296735	old
38	0.0282229	old
38	0.0272543	old
38	0.0314348	old
38	0.0369017	old
38	0.0345288	new
38	0.0311938	new
38	0.0294273	new
38	0.0307493	new
38	0.030247	new
38	0.029491	new
38	0.0373754	new
38	0.0289291	new
38	0.0285687	new
38	0.0342873	new
38	0.0326643	new
38	0.0334133	new
38	0.0338373	new
38	0.0335304	new
38	0.0339038	new
38	0.0319574	new
38	0.0375738	new
38	0.0323611	new
38	0.0356612	new
38	0.0337652	new
38	0.0343176	new
38	0.0338951	new
38	0.0302143	new
38	0.0335112	new
38	0.0331123	new
38	0.0362195	new
38	0.0313385	new
38	0.0365885	new
38	0.0330695	new
38	0.0351848	new
38	0.03228	new
38	0.0315983	new
38	0.0290569	new
38	0.0345535	new
38	0.0323089	new
38	0.0331929	new
38	0.033389	new
38	0.0310824	new
38	0.032849	new
38	0.0323152	new
38	0.0321818	new
38	0.0313384	new
38	0.0305207	new
38	0.0342655	new
38	0.0328346	new
38	0.0312028	new
38	0.0304921	new
38	0.0349587	new
38	0.035696	new
38	0.0303334	new
38	0.0314415	new
38	0.0349539	new
38	0.0341109	new
38	0.0339006	new
38	0.0313258	new
38	0.0340687	new
38	0.0349473	new
38	0.0319165	NA
38	0.0321288	NA
38	0.0341947	old
38	0.0301135	old
38	0.0297646	old
38	0.0299472	old
38	0.0333785	old
38	0.0324303	old
38	0.0308278	old
38	0.0354451	old
38	0.0357382	old
38	0.0294666	old
38	0.0331548	old
38	0.0317554	old
38	0.0329673	old
38	0.0277843	old
38	0.033648	old
38	0.029306	old
38	0.0319808	old
38	0.0327813	old
38	0.0327079	old
38	0.0290229	old
38	0.0295948	old
38	0.0354949	old
38	0.02984	old
38	0.0314769	old
38	0.0320147	old
38	0.0329119	old
38	0.0352811	old
38	0.0340035	old
38	0.0297438	old
38	0.0333266	old
38	0.0351116	old
38	0.0331113	old
38	0.0336942	old
38	0.0362611	old
38	0.0269618	old
38	0.0280094	old
38	0.0317504	old
38	0.0299157	old
38	0.0276613	old
38	0.0294791	old
38	0.0295047	old
38	0.0274978	old
38	0.0293781	old
38	0.0323163	old
38	0.0377827	old
38	0.0347916	old
38	0.0312602	old
38	0.0257474	old
38	0.0285665	old
38	0.0297781	old
38	0.0304744	old
38	0.0308393	old
38	0.0322979	old
38	0.0308943	old
38	0.0275552	old
38	0.032245	old
38	0.0299739	old
38	0.0307278	old
38	0.0343367	old
38	0.0295952	old
38	0.0303823	old
38	0.0332289	new
38	0.0334118	new
38	0.0398301	new
38	0.0314124	new
38	0.0320343	new
38	0.032196	new
38	0.0333793	new
38	0.0289501	new
38	0.0313672	new
38	0.031969	new
38	0.0359378	new
38	0.0327287	new
38	0.0353142	new
38	0.0309295	new
38	0.0294454	new
38	0.0330052	new
38	0.0390065	new
38	0.0370522	new
38	0.0348059	new
38	0.0293512	new
38	0.0320483	new
38	0.0317608	new
38	0.0322493	new
38	0.0294605	new
38	0.0315399	new
38	0.0348059	new
38	0.0338132	new
38	0.0349192	new
38	0.0336124	new
38	0.0348826	new
38	0.0314103	new
38	0.0320112	new
38	0.0326769	new
38	0.0336002	new
38	0.0332601	new
38	0.0323481	new
38	0.0299904	new
38	0.030823	new
38	0.0347356	new
38	0.0325824	new
38	0.0340757	new
38	0.0309577	new
38	0.0390838	new
38	0.0388594	new
38	0.0367106	new
38	0.032575	new
38	0.032669	new
38	0.0322892	new
38	0.0308851	new
38	0.0356336	new
38	0.0296365	new
38	0.0312672	new
38	0.0316288	new
38	0.0278813	new
38	0.0288811	new
38	0.0318505	new
38	0.0295126	new
38	0.0323861	new
38	0.0286203	NA
38	0.0314496	NA
38	0.0301477	old
38	0.0284816	old
38	0.0306516	old
38	0.0304627	old
38	0.0303739	old
38	0.0307783	old
38	0.0272905	old
38	0.0284331	old
38	0.0312324	old
38	0.0293162	old
38	0.0310922	old
38	0.030076	old
38	0.0323979	old
38	0.0280276	old
38	0.0294511	old
38	0.0284892	old
38	0.0306787	old
38	0.0222985	old
38	0.031148	old
38	0.0273975	old
38	0.0299444	old
38	0.0326054	old
38	0.0276859	old
38	0.0321134	old
38	0.0326848	old
38	0.027986	old
38	0.0283113	old
38	0.0296789	old
38	0.0266485	old
38	0.0287028	old
38	0.0302437	old
38	0.0284109	old
38	0.0257054	old
38	0.0311314	old
38	0.0291842	old
38	0.0276412	old
38	0.0274043	old
38	0.0267162	old
38	0.0283403	old
38	0.0284393	old
38	0.0277066	old
38	0.0285702	old
38	0.0331933	old
38	0.0297315	old
38	0.026987	old
38	0.0285573	old
38	0.0250325	old
38	0.0258061	old
38	0	old
38	0.0294586	new
38	0.0284294	new
38	0.0276284	old
38	0.0278308	old
38	0.0275569	old
38	0.0268121	old
38	0.0272703	old
38	0.0275061	old
38	0.0292562	old
38	0	old
38	0.0327961	new
38	0.0311496	new
38	0.0345279	new
38	0.0374062	new
38	0.032201	new
38	0.0326416	new
38	0.0340213	new
38	0.0356279	new
38	0.0346778	new
38	0.0359569	new
38	0.036844	new
38	0.0356297	new
38	0.0325594	new
38	0.0324008	new
38	0.0292069	new
38	0.0352584	new
38	0.0354578	new
38	0.0335343	new
38	0.0347131	new
38	0.0307222	new
38	0.0352579	new
38	0.036179	new
38	0.0338803	new
38	0.031148	old
38	0.0401486	new
38	0.0308555	new
38	0.0339021	new
38	0.0334821	new
38	0.0323163	new
38	0.0304025	new
38	0.0273252	new
38	0.0262883	new
38	0.0334521	new
38	0.0337356	new
38	0.031315	new
38	0.0319581	new
38	0.0291386	new
38	0.0308749	new
38	0.0344194	new
38	0.0300123	new
38	0.0328216	new
38	0.0291369	new
38	0.0323979	new
40	0.0333673	NA
40	0.0341118	NA
40	0.0324243	old
40	0.0362312	old
40	0.0361922	old
40	0.034666	old
40	0.0376861	old
40	0.0329636	old
40	0.0385008	old
40	0.0383563	old
40	0.0323508	old
40	0.0353179	old
40	0.0369991	old
40	0.0318311	old
40	0.0364591	old
40	0.0318776	old
40	0.0341	old
40	0.0306441	old
40	0.0319028	old
40	0.0336969	old
40	0.0366248	old
40	0.0331159	old
40	0.0319143	old
40	0.0347641	old
40	0.0251427	old
40	0.0343296	old
40	0.0290862	old
40	0.0287077	old
40	0.0300737	old
40	0.0344826	old
40	0.0303938	old
40	0.0318326	old
40	0.0311568	old
40	0.0308128	old
40	0.0317494	old
40	0.035071	old
40	0.0326498	old
40	0.0331206	old
40	0.034035	old
40	0.0327567	old
40	0.0330728	old
40	0.0311845	old
40	0.0332051	old
40	0.0324702	old
40	0.0316373	old
40	0.0302225	old
40	0.0315947	old
40	0.0324473	old
40	0.0297872	old
40	0.0281146	old
40	0.0269428	old
40	0.0296326	old
40	0.0298436	old
40	0.0309335	old
40	0.0307569	old
40	0.0308487	old
40	0.0323014	old
40	0.033767	old
40	0.0302533	old
40	0.0308255	old
40	0.0293989	old
40	0.0312801	old
40	0.0299569	old
40	0.02693	old
40	0.0278116	old
40	0.0307353	old
40	0.0338289	old
40	0.0283969	old
40	0.0293573	old
40	0.0276611	old
40	0.0356466	new
40	0.0324473	new
40	0.0372648	new
40	0.0360578	new
40	0.0359947	new
40	0.0340746	new
40	0.0359861	new
40	0.0377032	new
40	0.0368136	new
40	0.0317896	new
40	0.0336328	new
40	0.0363035	new
40	0.0332372	new
40	0.0381398	new
40	0.0305515	new
40	0.0349659	new
40	0.0341135	new
40	0.0344999	new
40	0.035792	new
40	0.0345632	new
40	0.0335658	new
40	0.0335932	new
40	0.0349455	new
40	0.037662	new
40	0.0352898	new
40	0.0363767	new
40	0.0335593	new
40	0.0334785	new
40	0.0355306	new
40	0.0364276	new
40	0.0335841	new
40	0.0320129	new
40	0.0327897	new
40	0.0313137	new
40	0.0310305	new
40	0.0342262	new
40	0.0335533	new
40	0.0315519	new
40	0.0339393	new
40	0.0309301	new
40	0.0351225	new
40	0.0362325	new
40	0.0344899	new
40	0.0386129	new
40	0.0370131	new
40	0.0349458	new
40	0.0355749	new
40	0.0352198	new
40	0.0403911	new
40	0.0366601	new
40	0.0390206	new
40	0.0367536	new
40	0.0369776	new
40	0.0357384	new
40	0.0320265	new
40	0.0378463	new
40	0.0378569	new
40	0.0368643	new
40	0.0329419	new
40	0.0373163	new
40	0.0397228	new
40	0.0358699	new
40	0.0345478	new
40	0.0332292	NA
40	0.0308559	NA
40	0.0309399	old
40	0.0375261	old
40	0.0352022	old
40	0.0339689	old
40	0.0331109	old
40	0.0356271	old
40	0.0364528	old
40	0.0336635	old
40	0.033266	old
40	0.0347261	old
40	0.0338757	old
40	0.0346163	old
40	0.0325889	old
40	0.0374864	old
40	0.0344362	old
40	0.0330422	old
40	0.031574	old
40	0.030527	old
40	0.0341674	old
40	0.0356516	old
40	0.0333214	old
40	0.0345636	old
40	0.0315762	old
40	0.033334	old
40	0.0359017	old
40	0.0312521	old
40	0.0365269	old
40	0.0394987	old
40	0.0367908	old
40	0.0335315	old
40	0.0336637	old
40	0.0346574	old
40	0.0315045	old
40	0.0301938	old
40	0.032525	old
40	0.0344731	old
40	0.0296609	old
40	0.030412	old
40	0.0336627	old
40	0.028555	old
40	0.0320971	old
40	0.0287326	old
40	0.0348787	old
40	0.0309061	old
40	0.0329576	old
40	0.0281742	old
40	0.0305706	old
40	0.0317753	old
40	0.0281997	old
40	0.0298823	old
40	0.0352501	old
40	0.0319253	old
40	0.0299536	old
40	0.0325903	old
40	0.0293277	old
40	0.0308716	old
40	0.0309407	old
40	0.0328337	old
40	0.030902	old
40	0.0326533	old
40	0.035577	old
40	0.0316348	old
40	0.0312669	old
40	0.0343985	old
40	0.0337133	old
40	0.0309873	old
40	0.0368566	new
40	0.035422	new
40	0.0333492	new
40	0.0394292	new
40	0.0371886	new
40	0.0438697	new
40	0.0373108	new
40	0.0306634	new
40	0.0363994	new
40	0.0342326	new
40	0.0330122	new
40	0.0332773	new
40	0.0356613	new
40	0.036873	new
40	0.0318112	new
40	0.0377074	new
40	0.0361875	new
40	0.0343639	new
40	0.0360889	new
40	0.0342155	new
40	0.0326836	new
40	0.0364742	new
40	0.0354188	new
40	0.0367126	new
40	0.0334827	new
40	0.0340432	new
40	0.0368793	new
40	0.0343742	new
40	0.0338437	new
40	0.0357639	new
40	0.0366528	new
40	0.0364187	new
40	0.0385229	new
40	0.0344954	new
40	0.03566	new
40	0.0389879	new
40	0.0341468	new
40	0.0367978	new
40	0.038023	new
40	0.0351202	new
40	0.0367976	new
40	0.0320784	new
40	0.0350518	new
40	0.0359996	new
40	0.0366971	new
40	0.0339957	new
40	0.0365503	new
40	0.0343642	new
40	0.0354323	new
40	0.0352398	new
40	0.0360675	new
40	0.0373823	new
40	0.0370731	new
40	0.033207	new
40	0.0318981	new
40	0.0357554	new
40	0.0336598	new
40	0.0330986	new
40	0.0361863	new
40	0.0367259	new
40	0.0355829	new
40	0.035721	new
40	0.0332112	new
40	0.0361944	new
40	0.0315896	new
40	0.0343799	new
40	0.025876	NA
40	0.029771	NA
40	0.0316875	old
40	0.0312865	old
40	0.0339386	old
40	0.0300618	old
40	0.0301488	old
40	0.0346911	old
40	0.0344336	old
40	0.0310934	old
40	0.030628	old
40	0.0380725	old
40	0.034917	old
40	0.0320994	old
40	0.0300439	old
40	0.0308051	old
40	0.0336914	old
40	0.035313	old
40	0.032963	old
40	0.0297215	old
40	0.0299671	old
40	0.0294203	old
40	0.0351055	old
40	0.0335825	old
40	0.0317724	old
40	0.0309752	old
40	0.0327698	old
40	0.0322985	old
40	0.0358501	old
40	0.0347215	old
40	0.0346197	old
40	0.0336142	old
40	0.0349675	old
40	0.0344915	old
40	0.0326757	old
40	0.0320011	old
40	0.0312048	old
40	0.0327518	old
40	0.0286189	old
40	0.0346484	old
40	0.0323083	old
40	0.0292551	old
40	0.0324215	old
40	0.0302593	old
40	0.0300779	old
40	0.0341308	old
40	0.031008	old
40	0.0304257	old
40	0.0313821	old
40	0.029476	old
40	0.0293548	old
40	0	old
40	0.0391844	new
40	0.0393052	new
40	0.0351418	old
40	0.0376433	old
40	0.0332005	old
40	0.0377105	old
40	0.0355581	old
40	0.0362397	old
40	0.0354536	old
40	0.0347239	old
40	0.0297164	old
40	0.0327454	old
40	0.0337517	old
40	0.0314216	old
40	0.03664	old
40	0.0333353	old
40	0.0332714	old
40	0.0365783	new
40	0.0347706	new
40	0.0374252	new
40	0.0345488	new
40	0.0338944	new
40	0.0371508	new
40	0.0342788	new
40	0.034062	new
40	0.0336531	new
40	0.0339589	new
40	0.0337736	new
40	0.0367956	new
40	0.0325679	new
40	0.0325625	new
40	0.0362543	new
40	0.0347247	new
40	0.0355436	new
40	0.0357239	new
40	0.0346723	new
40	0.0349789	new
40	0.0396405	new
40	0.0423059	new
40	0.03604	new
40	0.0362601	new
40	0.0342141	new
40	0.0348501	new
40	0.0380555	new
40	0.0384976	new
40	0.0364052	new
40	0.0398181	new
40	0.0367448	new
40	0.0341168	new
40	0.0340832	new
40	0.0364784	new
40	0.0361484	new
40	0.0385555	new
40	0.0400391	new
40	0.0343401	new
40	0.0384282	new
40	0.0328816	new
40	0.0370309	new
40	0.0359738	new
40	0.0356798	new
40	0.0376118	new
40	0.0341602	new
40	0.0364711	new
40	0.0310467	new
40	0.0341321	new
40	0.0321379	new
40	0.0358128	NA
40	0.0313519	NA
40	0.0295459	old
40	0.0347756	old
40	0.0327223	old
40	0.0295598	old
40	0.0360309	old
40	0.0362232	old
40	0.0324957	old
40	0.0383962	old
40	0.03039	old
40	0.0283023	old
40	0.0350061	old
40	0.0291057	old
40	0.0339637	old
40	0.0338934	old
40	0.0361712	old
40	0.036491	old
40	0.0368786	old
40	0.0360699	old
40	0.0339365	old
40	0.036799	old
40	0.0320204	old
40	0.0309216	old
40	0.03231	old
40	0.0300319	old
40	0.0331278	old
40	0.0293926	old
40	0.0296632	old
40	0.0297098	old
40	0.0346111	old
40	0.0314947	old
40	0.0337576	old
40	0.0302115	old
40	0.0311273	old
40	0.032429	old
40	0.0303083	old
40	0.0345179	old
40	0.0324872	old
40	0.0332864	old
40	0.0326301	old
40	0.0306983	old
40	0.0316931	old
40	0.0302573	old
40	0.0310166	old
40	0.0341892	old
40	0.0320651	old
40	0.0355015	old
40	0.0350319	old
40	0.0330585	old
40	0.0352764	old
40	0.0385663	old
40	0.030569	old
40	0.027696	old
40	0.0303051	old
40	0	old
40	0.040486	new
40	0.0339967	new
40	0.0343956	new
40	0.0356778	new
40	0.0343218	new
40	0.0364355	new
40	0.0377231	new
40	0.0387017	new
40	0.0341317	new
40	0.0355246	new
40	0.0368076	new
40	0.0347665	new
40	0.0338518	new
40	0.0341696	new
40	0.0348952	new
40	0.0327142	new
40	0.0377007	new
40	0.0341482	new
40	0.0354544	new
40	0.0363606	new
40	0.0378878	new
40	0.0363681	new
40	0.0377378	new
40	0.0367324	new
40	0.0355755	new
40	0.039164	new
40	0.037017	new
40	0.037322	new
40	0.0327505	new
40	0.0376731	new
40	0.0328523	new
40	0.0319748	new
40	0.0359503	new
40	0.0331574	new
40	0.0344868	new
40	0.0350221	new
40	0.035586	new
40	0.0380746	new
40	0.0325023	new
40	0.0329442	new
40	0.0338051	new
40	0.031805	new
40	0.0365593	new
40	0.0377714	NA
40	0.0337261	NA
40	0.0303421	old
40	0.0317518	old
40	0.0329213	old
40	0.0356938	old
40	0.0341897	old
40	0.0321143	old
40	0.0313856	old
40	0.0320324	old
40	0.0300842	old
40	0.0302743	old
40	0.0307321	old
40	0.0344166	old
40	0.0287835	old
40	0.0282763	old
40	0.0353395	old
40	0.0319783	old
40	0.0317963	old
40	0.028715	old
40	0.0312726	old
40	0.0327671	old
40	0.0318221	old
40	0.0308283	old
40	0.0299555	old
40	0.0323078	old
40	0.0310257	old
40	0.032821	old
40	0.0301521	old
40	0.0268316	old
40	0.0236738	old
40	0	old
40	0.0312004	new
40	0.0378456	old
40	0.0340079	new
40	0.0347295	old
40	0.0324362	old
40	0.0371493	old
40	0.0352806	old
40	0.0341552	old
40	0.0338058	old
40	0.0330254	old
40	0.0355454	old
40	0.0355323	old
40	0.0337716	old
40	0.0326534	old
40	0.0324208	old
40	0.0350941	old
40	0.0357516	old
40	0.0329035	old
40	0.0310549	old
40	0.0317699	old
40	0.0324342	old
40	0.0346034	old
40	0.0353911	old
40	0.0323571	old
40	0.0310281	old
40	0.0324504	old
40	0.0333702	old
40	0.0313789	old
40	0.0292039	old
40	0.0317291	old
40	0.0332855	old
40	0.0296147	old
40	0.0361558	old
40	0.0356697	old
40	0.036381	old
40	0.0323063	old
40	0.0329149	old
40	0.0315918	old
40	0.0360032	new
40	0.0362416	new
40	0.0325739	new
40	0.036255	new
40	0.0345449	new
40	0.0357848	new
40	0.0333524	new
40	0.0337609	new
40	0.0343671	new
40	0.0315404	new
40	0.0321731	new
40	0.0342981	new
40	0.0366866	new
40	0.0331238	new
40	0.0346387	new
40	0.0342361	new
40	0.0338235	new
40	0.0354948	new
40	0.0329674	new
40	0.0348142	new
40	0.0353605	new
40	0.0354995	new
40	0.0355482	new
40	0.0351511	new
40	0.0389924	new
40	0.0371172	new
40	0.0352606	new
40	0.034095	new
40	0.0397066	new
40	0.0388544	new
40	0.0355192	new
40	0.0373949	new
40	0.0359888	new
40	0.0349452	new
40	0.0402491	new
40	0.0377099	new
40	0.0329429	new
40	0.0351268	new
40	0.0383578	new
40	0.0384713	new
40	0.0345398	new
40	0.0329108	new
40	0.0409365	new
40	0.036961	new
40	0.0321825	new
40	0.0342894	new
40	0.0369929	new
40	0.0360599	new
40	0.0360243	new
40	0.0351619	new
40	0.0321663	NA
40	0.0304347	NA
40	0.0320642	old
40	0.036575	old
40	0.0316435	old
40	0.0332339	old
40	0.0340032	old
40	0.0364389	old
40	0.0295591	old
40	0.0304274	old
40	0.0310152	old
40	0.0299636	old
40	0.031383	old
40	0.0286626	old
40	0.0310407	old
40	0.0342003	old
40	0.0297342	old
40	0.0308226	old
40	0.0307304	old
40	0.031016	old
40	0.033274	old
40	0.0346193	old
40	0.031275	old
40	0.0310288	old
40	0	old
40	0.0345189	new
40	0.0363948	new
40	0.0344145	new
40	0.0360621	new
40	0.0363661	new
40	0.0340496	new
40	0.0339994	new
40	0.0334233	new
40	0.0359002	new
40	0.03662	new
40	0.0347721	new
40	0.0359905	new
40	0.0338183	new
40	0.0352156	new
40	0.0338719	new
40	0.0425778	new
40	0.038182	new
40	0.0329037	new
40	0.0342191	new
40	0.0341471	new
40	0.0352178	new
40	0.0305927	NA
40	0.0343442	NA
40	0.0328694	old
40	0.0347907	old
40	0.0338347	old
40	0.0322967	old
40	0.0356579	old
40	0.0317178	old
40	0.0335572	old
40	0.0334582	old
40	0.0346669	old
40	0.0292297	old
40	0.0318797	old
40	0.0342584	old
40	0.0302542	old
40	0.0326026	old
40	0.0340605	old
40	0.0343765	old
40	0.0319917	old
40	0.0295647	old
40	0.0293685	old
40	0.0337784	old
40	0.0339728	old
40	0.0319273	old
40	0.0296701	old
40	0.0327324	old
40	0.0320801	old
40	0.0316022	old
40	0.031341	old
40	0.0291803	old
40	0.0281782	old
40	0.0268271	old
40	0.0294678	old
40	0.0303892	old
40	0.0321356	old
40	0.0314211	old
40	0.0350328	old
40	0.0320861	old
40	0.0307632	old
40	0.0331109	old
40	0.0316255	old
40	0.0315045	old
40	0.0331665	old
40	0.0346434	old
40	0.0322935	old
40	0.0320363	old
40	0.0311315	old
40	0	old
40	0.0323688	new
40	0.0361962	new
40	0.0335609	old
40	0.0318017	old
40	0.0333259	old
40	0.038578	old
40	0.0353789	old
40	0.0335336	old
40	0.0380471	old
40	0.0358364	old
40	0.0328721	old
40	0.0352862	old
40	0.0325553	old
40	0.030483	old
40	0.0359972	old
40	0.03299	old
40	0.0330691	old
40	0.0309927	old
40	0.0335917	old
40	0.033308	old
40	0.0319396	old
40	0.0314721	old
40	0.031313	old
40	0.0307163	old
40	0.0352885	old
40	0.0338124	new
40	0.0338148	new
40	0.0349075	new
40	0.0313891	new
40	0.0358513	new
40	0.0347924	new
40	0.0345032	new
40	0.0373086	new
40	0.0351558	new
40	0.0342233	new
40	0.0357753	new
40	0.0352225	new
40	0.0329917	new
40	0.0334597	new
40	0.0352961	new
40	0.0386377	new
40	0.0365212	new
40	0.035211	new
40	0.0374046	new
40	0.0352615	new
40	0.0368655	new
40	0.0364192	new
40	0.0350886	new
40	0.0352753	new
40	0.0373765	new
40	0.0362329	new
40	0.0417688	new
40	0.0344668	new
40	0.0378121	new
40	0.03557	new
40	0.0308528	new
40	0.032198	new
40	0.0367511	new
40	0.0382647	new
40	0.0371198	new
40	0.0357663	new
40	0.0338531	new
40	0.0357664	new
40	0.0364978	new
40	0.0342329	new
40	0.0306125	new
40	0.0322061	new
40	0.0330024	new
40	0.0372774	new
40	0.0380388	new
40	0.0332208	new
40	0.0351147	new
40	0.0334226	new
40	0.0327542	new
40	0.036631	new
40	0.0366658	new
40	0.0361146	new
40	0.0344452	new
40	0.0356705	new
40	0.0335282	new
40	0.0361402	new
40	0.032974	new
40	0.0350585	new
40	0.0307441	new
43	0.0301343	NA
43	0.0304594	NA
43	0.0298701	old
43	0.0363253	old
43	0.0344493	old
43	0.0351631	old
43	0.0381424	old
43	0.0348003	old
43	0.0372209	old
43	0.0250253	old
43	0.0266806	old
43	0.0338974	old
43	0.033996	old
43	0.0320224	old
43	0.0339256	old
43	0.0317831	old
43	0.0299674	old
43	0.030288	old
43	0.0291949	old
43	0.0270475	old
43	0.0234857	old
43	0.0235496	old
43	0.0222043	old
43	0.0246215	old
43	0.0229322	old
43	0.0240933	old
43	0.0235534	old
43	0.0273265	old
43	0.0311584	old
43	0.024127	old
43	0.0254806	old
43	0	old
43	0.0239024	new
43	0.0253274	new
43	0.0289065	old
43	0.0274973	old
43	0.0326136	old
43	0.0317926	old
43	0.0315051	old
43	0.0339168	old
43	0.0339217	old
43	0.0301268	old
43	0.0298011	old
43	0.0294133	old
43	0.0305173	old
43	0.0299985	new
43	0.0294079	new
43	0.0349378	new
43	0.0365645	new
43	0.0334604	new
43	0.0326331	new
43	0.0308227	new
43	0.0327604	new
43	0.0309492	new
43	0.0285329	new
43	0.030992	new
43	0.0287286	new
43	0.0299996	new
43	0.0267517	new
43	0.0299025	new
43	0.0324632	new
43	0.0294067	new
43	0.0306657	new
43	0.0343723	new
43	0.0314745	new
43	0.0325367	new
43	0.033817	new
43	0.0281003	new
43	0.0291861	new
43	0.0343059	new
43	0.0355994	new
43	0.0357358	new
43	0.034561	new
43	0.0336609	new
43	0.0331044	new
43	0.0356351	new
43	0.043796	NA
43	0.0370753	NA
43	0.0338929	old
43	0.034381	old
43	0.0368559	old
43	0.0351809	old
43	0.0331496	old
43	0.031443	old
43	0.0371801	old
43	0.0319285	old
43	0.0318777	old
43	0.0273603	old
43	0.0341828	old
43	0.0349434	old
43	0.0352033	old
43	0.0363078	old
43	0.0324247	old
43	0.0318416	old
43	0.0326483	old
43	0.0323941	old
43	0.0311019	old
43	0.030799	old
43	0.03	old
43	0.0285571	old
43	0.0257938	old
43	0.0253511	old
43	0.0267847	old
43	0.0263374	old
43	0.024403	old
43	0.0262284	old
43	0.0252287	old
43	0.0255903	old
43	0.0232861	old
43	0.0233997	old
43	0.0202827	old
43	0.0271679	old
43	0	old
43	0.0272182	new
43	0.027407	new
43	0.027953	new
43	0.0272274	new
43	0.027043	new
43	0.0268978	new
43	0.0285989	new
43	0.0262672	new
43	0.031384	new
43	0.0325161	new
43	0.0310005	new
43	0.0343365	new
43	0.033714	new
43	0.0326761	new
43	0.0318571	new
43	0.0321901	new
43	0.0367204	new
43	0.0354082	new
43	0.0331404	new
43	0.0360076	new
43	0.0246556	new
43	0.0327584	new
43	0.0344306	new
43	0.03684	new
43	0.0359458	new
43	0.0343614	new
43	0.0345748	new
43	0.0372026	new
43	0.0356094	new
43	0.0373529	new
43	0.0376102	NA
43	0.0318243	NA
43	0.0346896	old
43	0.0321361	old
43	0.0408908	old
43	0.0359822	old
43	0.0325548	old
43	0.0357464	old
43	0.0349758	old
43	0.035677	old
43	0.0253778	old
43	0.0286396	old
43	0.0346771	old
43	0.0387206	old
43	0.0337987	old
43	0.0355219	old
43	0.0283004	old
43	0.031504	old
43	0.0316873	old
43	0.0278612	old
43	0.0323606	old
43	0.0294837	old
43	0.0251077	old
43	0.0245086	old
43	0.0240078	old
43	0	old
43	0	new
43	0.0240418	new
43	0.0280225	new
43	0.0324288	new
43	0.0296525	new
43	0.0335014	new
43	0.031067	new
43	0.0331329	new
43	0.0341762	new
43	0.0322191	new
43	0.0353095	new
43	0.037254	new
43	0.0337657	new
43	0.0273542	new
43	0.0268592	new
43	0.0360554	new
43	0.0350107	new
43	0.0397382	new
43	0.0375628	new
43	0.0322324	new
43	0.0419877	new
43	0.0360718	new
43	0.0353158	new
43	0.027155	NA
43	0.0318629	NA
43	0.0339753	old
43	0.0302767	old
43	0.0325009	old
43	0.0326055	old
43	0.0328376	old
43	0.0302608	old
43	0.0294134	old
43	0.0315993	old
43	0.0261889	old
43	0	old
43	0	new
43	0.0250078	new
43	0.0310501	new
43	0.0338802	old
43	0.0373548	old
43	0.0335004	old
43	0.0318683	old
43	0.0323511	old
43	0.028909	old
43	0.0249917	old
43	0.0229161	old
43	0.0262486	old
43	0.0332584	new
43	0.0337782	new
43	0.031839	new
43	0.0315558	old
43	0.0353086	new
43	0.032231	new
43	0.0332793	new
43	0.0342889	new
43	0.0298383	new
43	0.0328263	new
43	0.0392645	NA
43	0.0350248	NA
43	0.0352339	old
43	0.0319771	old
43	0.035332	old
43	0.0326788	old
43	0.0358936	old
43	0.0363165	old
43	0.0348241	old
43	0.0311763	old
43	0.0267601	old
43	0.0310851	old
43	0.0350138	old
43	0.0359476	old
43	0.0335504	old
43	0.0317827	old
43	0.0307501	old
43	0.0312761	old
43	0.0287323	old
43	0.0280208	old
43	0.0260023	old
43	0.0256429	old
43	0.0217904	old
43	0.022047	old
43	0	old
43	0.0240992	new
43	0.0179724	old
43	0.0105532	new
43	0	old
43	0	new
43	0.0305119	new
43	0.0316135	old
43	0.032175	old
43	0.0324041	old
43	0	old
43	0.0250282	new
43	0.0272109	new
43	0.0297762	new
43	0.030001	new
43	0.0309511	new
43	0.0303192	new
43	0.0304863	new
43	0.0328884	new
43	0.037019	new
43	0.033927	new
43	0.0291133	new
43	0.0257792	new
43	0.0332185	new
43	0.0371302	new
43	0.0385687	new
43	0.0347978	new
43	0.0356311	new
43	0.038453	new
43	0.0364219	new
43	0.0337561	new
43	0.0333803	NA
43	0.0331147	NA
43	0.0336865	old
43	0.0327541	old
43	0.0281206	old
43	0.0328154	old
43	0.0304794	old
43	0.0313356	old
43	0.0319841	old
43	0.0304353	old
43	0.0219171	old
43	0.0305798	old
43	0.0355156	old
43	0.0345533	old
43	0.0314778	old
43	0.0255896	old
43	0.0310537	old
43	0	old
43	0.0303166	new
43	0.0282	new
43	0.0312978	old
43	0.0292377	old
43	0.032081	old
43	0.0270879	old
43	0.0286055	old
43	0.0295559	old
43	0.0299221	old
43	0.0243002	old
43	0.0251032	old
43	0.0246171	old
43	0	old
43	0	new
43	0.0260668	new
43	0.0276938	new
43	0.0357168	new
43	0.0315418	new
43	0.0298685	new
43	0.0288657	new
43	0.0274948	new
43	0.0321696	new
43	0.0303497	new
43	0.032309	new
43	0.0348085	new
43	0.0336689	new
43	0.0284392	new
43	0.0235923	new
43	0.0313309	new
43	0.0330518	new
43	0.0333683	new
43	0.0338609	new
43	0.0337252	new
43	0.0354266	new
43	0.0339839	new
43	0.0350644	new
43	0.0333665	NA
43	0.0374835	NA
43	0.0359317	old
43	0.0338333	old
43	0.0371852	old
43	0.0312369	old
43	0.0303011	old
43	0.0353971	old
43	0.0296033	old
43	0.0387629	old
43	0.0281314	old
43	0.0271547	old
43	0.0257836	old
43	0.0298816	old
43	0.0329001	old
43	0.0313906	old
43	0.0292516	old
43	0.0324032	old
43	0.0297371	old
43	0.0245285	old
43	0.0259388	old
43	0.0242862	old
43	0.0238587	old
43	0.0202078	old
43	0	old
43	0.0238037	new
43	0.0243679	new
43	0.0259592	new
43	0.0253323	new
43	0.0285432	new
43	0.0262078	new
43	0.0317077	new
43	0.0357667	new
43	0.0291357	new
43	0.0290089	new
43	0.0299371	new
43	0.0304345	new
43	0.0352842	new
43	0.0377722	new
43	0.0361036	new
43	0.0338233	new
43	0.0367862	new
43	0.0381011	new
43	0.0386903	new
43	0.0415213	new
