# Supplementary material for: Cell aging preserves cellular immortality in the presence of lethal levels of damage
Source: PLoS Biol. 2019 May 23;17(5):e3000266. doi: 10.1371/journal.pbio.3000266 (PMC6532838; doi:10.1371/journal.pbio.3000266)
Supplement: S6 Data — Data for wild-type new and old daughters exposed to 2, 4, or 5 μg/ml streptomycin. (XLSX) [file pbio.3000266.s013.xlsx]

## Sheet: Sheet1
Concentration (µg.ml-1)	Elongation rates (min-1)	Daughter
2	0.0290041	NA
2	0.0266764	NA
2	0.0267917	old
2	0.0310696	old
2	0.0267258	old
2	0.0317345	old
2	0.0321219	old
2	0.0292946	old
2	0.0260006	old
2	0.0292998	old
2	0.0265345	old
2	0.0315679	old
2	0.0273658	old
2	0.030856	old
2	0.028921	old
2	0.026216	old
2	0.0282492	old
2	0.0268935	old
2	0.0249191	old
2	0.0255301	old
2	0.029099	old
2	0.0279084	old
2	0.0297657	old
2	0.0264602	old
2	0.0258786	old
2	0.0252827	old
2	0.0285735	old
2	0.0270317	old
2	0.0289876	old
2	0.0251162	old
2	0.0265634	old
2	0.0234203	old
2	0.0279439	old
2	0.030568	old
2	0.0262061	old
2	0.0251093	old
2	0.0239861	old
2	0.0238266	old
2	0.0296812	old
2	0.0254441	old
2	0.026129	old
2	0.0254619	old
2	0.0285035	old
2	0.0286636	old
2	0.0230793	old
2	0.0283909	old
2	0.0258322	old
2	0.0273385	old
2	0.0252909	old
2	0.0299552	old
2	0.0270482	old
2	0.0288999	old
2	0.0282822	old
2	0.0287035	new
2	0.0276027	new
2	0.0281981	new
2	0.0281491	new
2	0.0255166	new
2	0.0300872	new
2	0.0253604	new
2	0.0263241	new
2	0.0280435	new
2	0.0251013	new
2	0.0246726	new
2	0.0297357	new
2	0.0286831	new
2	0.0256711	new
2	0.026105	new
2	0.0269896	new
2	0.0262251	new
2	0.0296624	new
2	0.0259074	new
2	0.0280104	new
2	0.0267202	new
2	0.0225272	new
2	0.0293137	new
2	0.0254017	new
2	0.024603	new
2	0.0299275	new
2	0.0286736	new
2	0.029418	new
2	0.0265795	new
2	0.0262935	new
2	0.0287821	new
2	0.0291751	new
2	0.0291228	new
2	0.028454	new
2	0.0271004	new
2	0.0284134	new
2	0.0253561	new
2	0.0276694	new
2	0.0277085	new
2	0.0282421	new
2	0.0299082	new
2	0.0287919	new
2	0.0262013	new
2	0.0295817	new
2	0.02947	new
2	0.029691	new
2	0.0293815	new
2	0.0290925	new
2	0.0281196	new
2	0.0280308	new
2	0.0279301	new
2	0.0296704	new
2	0.028742	new
2	0.029336	new
2	0.0285637	new
2	0.0271655	new
2	0.0274561	new
2	0.0330357	NA
2	0.0243654	old
2	0.0324093	old
2	0.0285067	old
2	0.0268887	old
2	0.0312701	old
2	0.0265576	old
2	0.0262136	old
2	0.0295675	old
2	0.0250926	old
2	0.0250037	old
2	0.0259067	old
2	0.0279516	old
2	0.0279822	old
2	0.0260708	old
2	0.028141	old
2	0.0291619	old
2	0.0282035	old
2	0.0298893	old
2	0.0286862	old
2	0.0272169	old
2	0.0263708	old
2	0.0280178	old
2	0.027311	old
2	0.0264787	old
2	0.0294591	old
2	0.0291192	old
2	0.0297373	old
2	0.0312476	old
2	0.0291829	old
2	0.0273156	old
2	0.027778	old
2	0.0296208	old
2	0.0260943	old
2	0.0285702	old
2	0.0325013	old
2	0.0267483	old
2	0.0269519	old
2	0.0275943	old
2	0.0237303	old
2	0.026734	old
2	0.02767	old
2	0.0266358	old
2	0.0290473	old
2	0.0245127	old
2	0.0223424	old
2	0.0237092	old
2	0.0252541	old
2	0.0242445	old
2	0.0254939	old
2	0.0281438	old
2	0.0264217	old
2	0.0278889	old
2	0.0273424	old
2	0.0265026	new
2	0.0280253	new
2	0.0276142	new
2	0.0291092	new
2	0.0271854	new
2	0.0256954	new
2	0.0268482	new
2	0.0282937	new
2	0.0251647	new
2	0.0268247	new
2	0.0276171	new
2	0.0252549	new
2	0.0257492	new
2	0.0256235	new
2	0.0282428	new
2	0.0259209	new
2	0.027399	new
2	0.0263859	new
2	0.0283082	new
2	0.0297371	new
2	0.0296933	new
2	0.0280434	new
2	0.0291403	new
2	0.0289649	new
2	0.0291709	new
2	0.0284198	new
2	0.0275873	new
2	0.0298308	new
2	0.02932	new
2	0.0321657	new
2	0.026657	new
2	0.0284127	new
2	0.0280244	new
2	0.0285093	new
2	0.0272614	new
2	0.0281882	new
2	0.0274192	new
2	0.0287865	new
2	0.0277811	new
2	0.0276053	new
2	0.0292104	new
2	0.0293613	new
2	0.0309705	new
2	0.0277827	new
2	0.0292268	new
2	0.0320342	new
2	0.0301518	new
2	0.0321499	new
2	0.0292308	new
2	0.0305886	new
2	0.026452	new
2	0.0274853	new
2	0.0280635	new
2	0.0250873	new
2	0.0308465	NA
2	0.033143	NA
2	0.0295353	old
2	0.0256082	old
2	0.0288078	old
2	0.0290045	old
2	0.027154	old
2	0.028014	old
2	0.0236781	old
2	0.0275344	old
2	0.0229474	old
2	0.0289619	old
2	0.0246803	old
2	0	old
2	0.0236252	new
2	0.0284485	new
2	0.026117	new
2	0.0272729	new
2	0.0259859	new
2	0.0255301	new
2	0.0269277	new
2	0.0269118	new
2	0.0318321	new
2	0.0279579	new
2	0.0294501	new
2	0.0303972	new
2	0.0289851	new
2	0.0253035	NA
2	0.0248988	NA
2	0.0254045	old
2	0.0282208	old
2	0.0260433	old
2	0.0310115	old
2	0.0255205	old
2	0.0289474	old
2	0.0278254	old
2	0.0291658	old
2	0.0272079	old
2	0.0265081	old
2	0.0289735	old
2	0.025841	old
2	0.0256878	old
2	0.0289412	old
2	0.0266059	old
2	0.0260567	old
2	0.02774	old
2	0.0273707	old
2	0.0246371	old
2	0.0278024	old
2	0.0275174	old
2	0.0264258	old
2	0.0258771	old
2	0.0248203	old
2	0.0268223	old
2	0.0288226	old
2	0.0220281	old
2	0.0241113	old
2	0.0255	old
2	0.024782	old
2	0.0237765	old
2	0.0262566	old
2	0.0277071	old
2	0.0251765	old
2	0.0266933	old
2	0.0267557	old
2	0.0278817	old
2	0.0270523	old
2	0.0245124	old
2	0.0252072	old
2	0.0256347	old
2	0.0223621	old
2	0.0263638	old
2	0.0252737	old
2	0.0232582	old
2	0.024875	old
2	0.0263651	old
2	0.0262195	old
2	0.0249322	old
2	0.0268001	old
2	0.0254757	old
2	0.0245184	old
2	0.0236241	old
2	0.028187	old
2	0.0284256	new
2	0.0257475	new
2	0.024688	new
2	0.0284816	new
2	0.0291234	new
2	0.0270666	new
2	0.030355	new
2	0.0293458	new
2	0.0269404	new
2	0.0286168	new
2	0.0289215	new
2	0.02635	new
2	0.0267448	new
2	0.0283518	new
2	0.0303934	new
2	0.0289596	new
2	0.0287886	new
2	0.0293406	new
2	0.0296821	new
2	0.0282687	new
2	0.0289132	new
2	0.0271753	new
2	0.0263553	new
2	0.0246775	new
2	0.0254585	new
2	0.026275	new
2	0.0274517	new
2	0.0281341	new
2	0.0283019	new
2	0.0277225	new
2	0.0280358	new
2	0.0279127	new
2	0.0288951	new
2	0.0272502	new
2	0.0297358	new
2	0.0271326	new
2	0.0272883	new
2	0.0289855	new
2	0.0284727	new
2	0.0303318	new
2	0.030221	new
2	0.0278637	new
2	0.0284707	new
2	0.0272344	new
2	0.0288979	new
2	0.0271451	new
2	0.0294191	new
2	0.0289477	new
2	0.0303716	new
2	0.0298026	new
2	0.0277491	new
2	0.0267479	new
2	0.0269916	new
2	0.0244709	NA
2	0.0239572	NA
2	0.0253769	old
2	0.0244386	old
2	0.0257159	old
2	0.0243293	old
2	0.0288855	old
2	0.0279741	old
2	0.0269199	old
2	0.0286428	old
2	0.0267643	old
2	0.027982	old
2	0.0294891	old
2	0.0243268	old
2	0.0271697	old
2	0.0256895	old
2	0.0268489	old
2	0.0282652	old
2	0.0288323	old
2	0.0256005	old
2	0.0243236	old
2	0.0269811	old
2	0.0248444	old
2	0.0253662	old
2	0.0276943	old
2	0.029081	old
2	0.0235413	old
2	0.0228958	old
2	0.0247714	old
2	0.0286252	old
2	0.0270469	old
2	0.0310682	old
2	0.02634	old
2	0.0248981	old
2	0.0270838	old
2	0.0242463	old
2	0.0261808	old
2	0.0279923	old
2	0.0282344	old
2	0.0256476	old
2	0.025625	old
2	0.022244	old
2	0.0249334	old
2	0.0240393	old
2	0.027064	old
2	0.026386	old
2	0.0240561	old
2	0.0239535	old
2	0.0252774	old
2	0.0285046	old
2	0.0260423	old
2	0.0259421	old
2	0.0239866	old
2	0.0255743	old
2	0.0265992	new
2	0.0301956	new
2	0.0311181	new
2	0.0299724	new
2	0.0273843	new
2	0.0285345	new
2	0.026735	new
2	0.0266133	new
2	0.0275918	new
2	0.0283363	new
2	0.0304593	new
2	0.0260079	new
2	0.0289341	new
2	0.0289635	new
2	0.0293465	new
2	0.0305188	new
2	0.027401	new
2	0.026426	new
2	0.0260681	new
2	0.0267928	new
2	0.0275268	new
2	0.0258263	new
2	0.0243114	new
2	0.0257031	new
2	0.0249225	new
2	0.0295156	new
2	0.028499	new
2	0.03	new
2	0.027383	new
2	0.0290071	new
2	0.0278625	new
2	0.0279016	new
2	0.0296994	new
2	0.0276738	new
2	0.0278815	new
2	0.0281313	new
2	0.0277259	new
2	0.0295953	new
2	0.0302273	new
2	0.0278552	new
2	0.0287671	new
2	0.0274673	new
2	0.0291543	new
2	0.0271995	new
2	0.0279358	new
4	0.0303173	NA
4	0.0298152	NA
4	0.0274106	old
4	0.0272631	old
4	0.0265142	old
4	0.0268921	old
4	0.0246855	old
4	0.0262019	old
4	0.0267901	old
4	0.0291532	old
4	0.0283183	old
4	0.0261495	old
4	0.0273257	old
4	0.025011	old
4	0.025415	old
4	0.0277447	old
4	0.0255697	old
4	0.0273802	old
4	0.0300911	old
4	0.0263146	old
4	0.0246952	old
4	0.0263531	old
4	0.0225844	old
4	0.0232809	old
4	0.0256096	old
4	0.0287249	old
4	0.0251727	old
4	0.027383	old
4	0.0273138	old
4	0.0263905	old
4	0.0241579	old
4	0.0255532	old
4	0.0231953	old
4	0.0210204	old
4	0.0264046	old
4	0.0235072	old
4	0.0245227	old
4	0.025868	old
4	0.0248349	old
4	0.0263301	old
4	0.0235454	old
4	0.0236375	old
4	0.0246502	old
4	0.0238343	old
4	0.0279266	new
4	0.0291753	new
4	0.0276906	new
4	0.0255865	new
4	0.0270724	new
4	0.0271766	new
4	0.0260375	new
4	0.0254459	new
4	0.0263283	new
4	0.0258502	new
4	0.0236733	new
4	0.0243122	new
4	0.0278391	new
4	0.0294086	new
4	0.0271759	new
4	0.0262922	new
4	0.0267476	new
4	0.0258446	new
4	0.0259348	new
4	0.0258314	new
4	0.0261719	new
4	0.0260143	new
4	0.0259573	new
4	0.0250082	new
4	0.0282234	new
4	0.0298202	new
4	0.0279811	new
4	0.0258211	new
4	0.0285232	new
4	0.0284353	new
4	0.029129	new
4	0.0265532	new
4	0.0300284	new
4	0.0279483	new
4	0.0258768	new
4	0.0297498	new
4	0.0283667	new
4	0.0284297	new
4	0.03046	new
4	0.0277342	new
4	0.028193	new
4	0.0287857	NA
4	0.0267166	NA
4	0.028053	old
4	0.0261858	old
4	0.0246259	old
4	0.0269339	old
4	0.0248719	old
4	0.0258349	old
4	0.028841	old
4	0.0283371	old
4	0.0284302	old
4	0.0260798	old
4	0.0319548	old
4	0.0242086	old
4	0.0253173	old
4	0.0267229	old
4	0.0242584	old
4	0.0262074	old
4	0.0248931	old
4	0.0232198	old
4	0.0247183	old
4	0.0289952	old
4	0.027101	old
4	0.0233625	old
4	0.0255299	old
4	0.0238923	old
4	0.0246609	old
4	0.0263652	old
4	0.029133	old
4	0.0266964	old
4	0.0252375	old
4	0.0266397	old
4	0.0283528	old
4	0.0240095	old
4	0.0246484	old
4	0.0298888	old
4	0.025666	old
4	0.0251663	old
4	0.0259931	old
4	0.0261379	old
4	0.0237719	old
4	0.023237	old
4	0.0234404	old
4	0.022924	old
4	0.0203815	old
4	0.0240017	new
4	0.024595	new
4	0.0250805	new
4	0.0230586	new
4	0.0248881	new
4	0.0245482	new
4	0.0280959	new
4	0.0265697	new
4	0.0270253	new
4	0.0262344	new
4	0.0255873	new
4	0.0267103	new
4	0.0285286	new
4	0.0280839	new
4	0.027481	new
4	0.027094	new
4	0.0267967	new
4	0.0267077	new
4	0.025191	new
4	0.0271434	new
4	0.0258253	new
4	0.0278779	new
4	0.0295691	new
4	0.0283296	new
4	0.0275395	new
4	0.02777	new
4	0.0271648	new
4	0.0263179	new
4	0.026745	new
4	0.0271787	new
4	0.026259	new
4	0.0267327	new
4	0.030337	new
4	0.0284254	new
4	0.0296404	new
4	0.0307397	new
4	0.0321097	new
4	0.0298917	new
4	0.0284875	new
4	0.0287451	new
4	0.025528	new
4	0.0299838	new
4	0.0290788	NA
4	0.0272327	NA
4	0.0296001	old
4	0.0293132	old
4	0.031163	old
4	0.0265765	old
4	0.0252584	old
4	0.0260327	old
4	0.0284684	old
4	0.0276002	old
4	0.0291486	old
4	0.0300436	old
4	0.0305368	old
4	0.0289791	old
4	0.0301439	old
4	0.0311013	old
4	0.0282354	old
4	0.0287592	old
4	0.0259829	old
4	0.0258353	old
4	0.028351	old
4	0.0268419	old
4	0.0253959	old
4	0.0284901	old
4	0.0272115	old
4	0.028568	old
4	0.0279326	old
4	0.029067	old
4	0.0272887	old
4	0.026283	old
4	0.0266079	old
4	0.0261959	old
4	0.0266082	old
4	0.0287367	old
4	0.0227696	old
4	0.025044	old
4	0.0263984	old
4	0.026455	old
4	0.0260882	old
4	0.0258996	old
4	0.0229995	old
4	0.0274701	old
4	0.027188	old
4	0.0255267	old
4	0.0275893	new
4	0.025899	new
4	0.0258265	new
4	0.0247267	new
4	0.026499	new
4	0.0289854	new
4	0.0262201	new
4	0.0262364	new
4	0.0270081	new
4	0.0261187	new
4	0.0275521	new
4	0.0283792	new
4	0.0277324	new
4	0.0275144	new
4	0.0269466	new
4	0.0296014	new
4	0.0283283	new
4	0.027306	new
4	0.0267974	new
4	0.0279058	new
4	0.0271813	new
4	0.025625	new
4	0.0255345	new
4	0.0263225	new
4	0.0273115	new
4	0.029791	new
4	0.0270527	new
4	0.0314467	new
4	0.027033	new
4	0.0266889	new
4	0.0281454	new
4	0.0298483	new
4	0.0294004	new
4	0.0274159	new
4	0.0268973	new
4	0.0286297	new
4	0.0279613	new
4	0.0290354	new
4	0.0280709	new
4	0.0274947	new
4	0.0320665	NA
4	0.0298129	NA
4	0.0273677	old
4	0.0322924	old
4	0.0276045	old
4	0.0261522	old
4	0.0288635	old
4	0.0285587	old
4	0.0279593	old
4	0.0281362	old
4	0.0278948	old
4	0.0264919	old
4	0.0277543	old
4	0.0275785	old
4	0.0254674	old
4	0.0245124	old
4	0.0282602	old
4	0.026339	old
4	0.0239248	old
4	0.0241101	old
4	0.0233385	old
4	0.0224786	old
4	0.0238712	old
4	0.0228818	old
4	0.0253235	old
4	0.021729	old
4	0.0252086	old
4	0.0249106	old
4	0.0238603	old
4	0.0316129	old
4	0.0264643	old
4	0.0268503	old
4	0.0262822	old
4	0.0263325	old
4	0.025823	old
4	0.0256374	old
4	0.0235158	old
4	0.0249883	old
4	0.0228868	old
4	0.0230151	old
4	0.0289019	old
4	0.0229279	old
4	0.0262647	new
4	0.0268189	new
4	0.0228747	new
4	0.0236242	new
4	0.0243417	new
4	0.023522	new
4	0.0273762	new
4	0.0259223	new
4	0.0264362	new
4	0.0285525	new
4	0.0294938	new
4	0.026537	new
4	0.0256061	new
4	0.0244433	new
4	0.0231636	new
4	0.0220747	new
4	0.0242708	new
4	0.0246923	new
4	0.0221717	new
4	0.020655	new
4	0.024584	new
4	0.0232999	new
4	0.0271569	new
4	0.027962	new
4	0.0253173	new
4	0.0276811	new
4	0.0271168	new
4	0.0277902	new
4	0.0293776	new
4	0.0272532	new
4	0.0279423	new
4	0.030302	new
4	0.028931	new
4	0.0301663	new
4	0.0273426	new
4	0.0291964	new
4	0.027431	new
4	0.0261649	new
4	0.0288433	new
5	0.0304465	NA
5	0.0289543	NA
5	0.025083	old
5	0.0302483	old
5	0.0305346	old
5	0.028756	old
5	0.0331169	old
5	0.0285724	old
5	0.0303003	old
5	0.0294283	old
5	0.0304425	old
5	0.0283745	old
5	0.0283319	old
5	0.0306298	old
5	0.0280433	old
5	0.0226326	old
5	0.0206061	old
5	0.0180862	old
5	0.0163792	old
5	0	old
5	0.0118825	new
5	0.0185128	new
5	0.0209824	new
5	0.0211841	new
5	0.0299655	new
5	0.0294609	new
5	0.0288702	new
5	0.0325304	new
5	0.0315591	new
5	0.0302572	new
5	0.0328926	new
5	0.0336307	new
5	0.0318921	new
5	0.0317275	new
5	0.032538	new
5	0.0326824	new
5	0.0298071	new
5	0.0298646	NA
5	0.0289418	NA
5	0.0293246	old
5	0.0298396	old
5	0.0347107	old
5	0.0328515	old
5	0.0315205	old
5	0.0269615	old
5	0.0305262	old
5	0.0267201	old
5	0.0292829	old
5	0.0286528	old
5	0.0276151	old
5	0.0269178	old
5	0.0257338	old
5	0.02387	old
5	0.0246326	old
5	0.0244485	old
5	0.0239983	old
5	0.0260305	old
5	0.0221651	old
5	0.0202027	old
5	0.0185791	old
5	0.0177216	old
5	0.0170394	old
5	0.0148553	old
5	0	old
5	0.0108752	new
5	0.0153726	new
5	0.0184763	new
5	0.0191689	new
5	0.0192528	new
5	0.0259276	new
5	0.0270436	new
5	0.0276744	new
5	0.0267686	new
5	0.0237333	new
5	0.0282198	new
5	0.0265556	new
5	0.0290234	new
5	0.0294463	new
5	0.0294073	new
5	0.0311619	new
5	0.0299053	new
5	0.0316561	new
5	0.0321403	new
5	0.0297599	new
5	0.0317087	new
5	0.030473	new
5	0.031764	new
5	0.0356612	new
5	0.0323663	new
5	0.0297098	NA
5	0.0256355	NA
5	0.0291819	old
5	0.0263887	old
5	0.0323855	old
5	0.0298432	old
5	0.0316903	old
5	0.0292312	old
5	0.0301396	old
5	0.0315836	old
5	0.0314804	old
5	0.030855	old
5	0.0273449	old
5	0.031559	old
5	0.0277955	old
5	0.0265132	old
5	0.0244818	old
5	0.021298	old
5	0	old
5	0.0250562	new
5	0.0260737	new
5	0.0319564	new
5	0.0332167	new
5	0.0321676	new
5	0.0311232	new
5	0.0309146	new
5	0.0353003	new
5	0.0336714	new
5	0.0341699	new
5	0.0332716	new
5	0.0366561	new
5	0.0351662	new
5	0.0302564	new
5	0.0317118	new
5	0.0301844	new
5	0.0295267	NA
5	0.0287424	NA
5	0.0295027	old
5	0.0331688	old
5	0.0278788	old
5	0.0301016	old
5	0.0344935	old
5	0.0290509	old
5	0.0325942	old
5	0.0300272	old
5	0.0263013	old
5	0.0276946	old
5	0.0283359	old
5	0.0274426	old
5	0.028702	old
5	0.0271743	old
5	0.0308407	old
5	0.0258989	old
5	0.0218632	old
5	0.0182353	old
5	0	old
5	0.0226147	new
5	0.0261808	new
5	0.0288958	new
5	0.0291845	new
5	0.0305164	new
5	0.030764	new
5	0.0323708	new
5	0.0302968	new
5	0.0315911	new
5	0.0312809	new
5	0.0314802	new
5	0.026505	new
5	0.0338681	new
5	0.03232	new
5	0.0327229	new
5	0.0348601	new
5	0.0352152	new
5	0.0318792	NA
5	0.026589	NA
5	0.0298006	old
5	0.0280445	old
5	0.0297662	old
5	0.0277247	old
5	0.0286811	old
5	0.0262797	old
5	0.028807	old
5	0.0306265	old
5	0.0284942	old
5	0.0283144	old
5	0.0296217	old
5	0.0279682	old
5	0.0262845	old
5	0.0275704	old
5	0.0262034	old
5	0.022448	old
5	0	old
5	0.0216558	new
5	0.0232636	new
5	0.0264825	new
5	0.0269644	new
5	0.0274303	new
5	0.0307935	new
5	0.031459	new
5	0.0302804	new
5	0.0315428	new
5	0.0328003	new
5	0.0313355	new
5	0.0339012	new
5	0.0318147	new
5	0.0324014	new
5	0.0297347	new
5	0.0315166	new
5	0.0297723	NA
5	0.0273943	NA
5	0.0271687	old
5	0.0279562	old
5	0.0284906	old
5	0.0278337	old
5	0.0289675	old
5	0.0274036	old
5	0.02633	old
5	0.0263646	old
5	0.0304377	old
5	0	old
5	0.0312812	new
5	0.032795	new
5	0.0385366	new
5	0.0316446	new
5	0.0331849	new
5	0.0296738	NA
5	0.0281128	NA
5	0.0253105	old
5	0.0319023	old
5	0.0287997	old
5	0.0240952	old
5	0.0289827	old
5	0.0303095	old
5	0.0278716	old
5	0.0295505	old
5	0.0282362	old
5	0.0304725	old
5	0.0294963	old
5	0.0291067	old
5	0.0268713	old
5	0.0264562	old
5	0.0288242	old
5	0.028522	old
5	0.0254784	old
5	0.0208583	old
5	0.0232559	old
5	0.0220733	old
5	0.0211176	old
5	0.0216901	old
5	0.0219204	old
5	0.0197944	old
5	0.0150399	old
5	0	old
5	0	new
5	0.0177164	new
5	0.0242082	new
5	0.0241396	new
5	0.0214733	new
5	0.0233418	new
5	0.0221633	new
5	0.0233481	new
5	0.0216167	new
5	0.0263947	new
5	0.0283226	new
5	0.0283966	new
5	0.0273468	new
5	0.028493	new
5	0.0304384	new
5	0.0321955	new
5	0.0321814	new
5	0.0304388	new
5	0.0304759	new
5	0.0310326	new
5	0.0305739	new
5	0.0295946	new
5	0.0290212	new
5	0.0326283	new
5	0.0318286	new
5	0.0298898	new
5	0.0380782	NA
5	0.0292313	NA
5	0.0333746	old
5	0.0310563	old
5	0.0320407	old
5	0.0297296	old
5	0.0310817	old
5	0.0307408	old
5	0.0302635	old
5	0.0319297	old
5	0.0287055	old
5	0.0294181	old
5	0	old
5	0	new
5	0.0320851	new
5	0.0302863	new
5	0.0298745	new
5	0.0360622	new
5	0.0326787	new
5	0.0345131	new
5	0.0306503	new
5	0.0344145	new
5	0.0315061	new
5	0.0356228	new
